# Supplementary material for: HGPEC: a Cytoscape app for prediction of novel disease-gene and disease-disease associations and evidence collection based on a random walk on heterogeneous network
Source: BMC Syst Biol. 2017 Jun 15;11:61. doi: 10.1186/s12918-017-0437-x (PMC5472867; doi:10.1186/s12918-017-0437-x)
Supplement: Supplementary file 1 — All collected annotations and evidences for associations between top 20 ranked candidate genes and breast cancer. (TXT 622 kb) [file 12918_2017_437_MOESM1_ESM.txt]

Rank	Entrez Gene ID	Type	Official Symbol	Alternate Symbols	Training	Protein Complex	KEGG - Pathway	Disease Ontology	Biological Process	Cellular Component	Molecular Function	GeneRIF(PubMedIDs)	PubMed(PubMedIDs)	OMIM(OMIMIDs)
1	672	Gene/Protein	BRCA1	BRCAI, BRCC1, BROVCA1, IRIS, PNCA4, PSCP, RNF53	false	202, 2210, 2211, 2213, 2214, 2215, 238, 240, 242, 2686, 2776, 2783, 2786, 2787, 2788, 2811, 2813, 2814, 2815, 2817, 2818, 2819, 2820, 2822, 2823, 2824, 2825, 433, 434, 435, 436, 438, 5400, 964		DOID:10283, DOID:10534, DOID:10652, DOID:10787, DOID:1089, DOID:11260, DOID:1520, DOID:1614, DOID:162, DOID:1749, DOID:1909, DOID:1994, DOID:2144, DOID:225, DOID:2394, DOID:2769, DOID:2871, DOID:289, DOID:3007, DOID:3114, DOID:3459, DOID:3588, DOID:3910, DOID:4, DOID:4001, DOID:4241, DOID:462, DOID:4766, DOID:5654, DOID:6741, DOID:722, DOID:7843, DOID:8552, DOID:8719, DOID:9796, DOID:9973	GO:0000724, GO:0006301, GO:0006302, GO:0006357, GO:0006359, GO:0006915, GO:0006974, GO:0006978, GO:0007059, GO:0008630, GO:0010212, GO:0010552, GO:0016481, GO:0016567, GO:0030521, GO:0031398, GO:0031572, GO:0042127, GO:0042981, GO:0043627, GO:0045717, GO:0045739, GO:0045893, GO:0046600, GO:0051865, GO:0071681, GO:0085020	GO:0000151, GO:0005634, GO:0005654, GO:0008274, GO:0030529, GO:0031436, GO:0043234, GO:0070531	GO:0003713, GO:0003723, GO:0004842, GO:0005515, GO:0015631, GO:0016563, GO:0019899, GO:0031625, GO:0042802, GO:0050681	12677558,12647291,12453858,12442275,12442274,12497638,12872263,13679996,12698194,12698198,12815604,12815598,20077502,20041308,20038817,20135344,20134318,20104584,20103632,19920816,19877752,19877382,19887602,19885732,19940364,20353281,20345474,20309627,20338046,20384635,20368571,20376556,20371364,20215423,20209131,20177704,20234119,19615284,19619314,19522853,19491284,19839046,19863560,19843326,198…	20436502,20455026,20458532,20459590,20459916,20461453,20467918,20470789,20472656,20472659,20473602,20473725,20482762,20486992,20490651,20490964,20491084,20502973,20505321,20507347,20507642,20512334,20512659,20513533,20521098,20535403,20537530,20537966,20541936,20542480,20544271,20549370,20555000,20567624,20567632,20567915,20567916,20568893,20569256,20570322,20574927,20576095,20577821,20579331,205…	113705,114480,114610,120435,123590,133430,137215,148500,153432,156491,164831,167000,167780,173325,173870,176807,176943,179617,190020,191170,208900,260350,261540,274270,600013,600160,600183,600185,600814,600936,600982,601387,601593,601728,601771,601772,601912,601937,602402,602667,603089,603129,604040,604124,604289,604370,604373,604378,604986,605365,605422,605724,605819,605882,606504,607585,608413,…
2	5378	Gene/Protein	PMS1	DKFZp781M0253, FLJ98259, HNPCC3, PMSL1, hPMS1	false	370, 380		DOID:162, DOID:1793, DOID:4					10098729,10575566,10954253,12851690,17907078,19781088,21735691,23779253,23886119,9616736	120435
3	4436	Gene/Protein	MSH2	COCA1, FCC1, HNPCC, HNPCC1, LCFS2	false	1078, 1335, 2224, 2226, 2740, 289, 290, 291, 368, 369, 370, 374, 375, 376, 377, 378, 431, 433, 434, 438	path:hsa05200, path:hsa05210	DOID:10283, DOID:10286, DOID:10534, DOID:11019, DOID:1104, DOID:1240, DOID:1281, DOID:1282, DOID:1319, DOID:1380, DOID:162, DOID:1749, DOID:1793, DOID:1909, DOID:1994, DOID:219, DOID:225, DOID:2870, DOID:2871, DOID:2876, DOID:2994, DOID:3000, DOID:3007, DOID:3040, DOID:305, DOID:3300, DOID:3459, DOID:3463, DOID:353, DOID:3744, DOID:3748, DOID:4, DOID:4036, DOID:4102, DOID:4241, DOID:4450, DOID:46…	GO:0006281, GO:0006298, GO:0006301, GO:0008584, GO:0010165, GO:0010224, GO:0016447, GO:0019724, GO:0030183, GO:0043524, GO:0043570, GO:0045190, GO:0045910, GO:0051096	GO:0032301, GO:0032302	GO:0000287, GO:0000400, GO:0003677, GO:0003690, GO:0003697, GO:0005515, GO:0005524, GO:0008022, GO:0016887, GO:0019899, GO:0019901, GO:0030983, GO:0032137, GO:0032139, GO:0032142, GO:0032143, GO:0032181, GO:0032357, GO:0032405, GO:0042802, GO:0042803, GO:0043531	16252083,17922223,21156417	10030809,10206076,10220145,10575566,10699937,10709098,10845276,10859009,10954253,11034530,11112663,11260656,11369138,11385712,11477562,11498787,11561760,11733219,11861375,12051017,12089783,12214307,12470655,12518519,12529969,12894346,12946833,14732174,14735197,15010883,15131405,15264274,15340261,15523909,15583795,15688834,15784723,15805151,15927347,15937982,15951971,15993273,16227397,16237564,162…	113705,120435,133430,158320,167000,260350,600814,601728,602667,603348,604025,604040,604370,607585,609309,609310,614337
4	5925	Gene/Protein	RB1	RP11-174I10.1, OSRC, RB, p105-Rb, pRb, pp110	false	1250, 1372, 1488, 3269, 3853, 5099, 5143, 5146, 5611, 5656, 5663, 723	path:hsa05166, path:hsa05200, path:hsa05212, path:hsa05214, path:hsa05215, path:hsa05218, path:hsa05219, path:hsa05220, path:hsa05222, path:hsa05223	DOID:10283, DOID:10534, DOID:1104, DOID:11054, DOID:1115, DOID:1193, DOID:1240, DOID:1319, DOID:1324, DOID:14330, DOID:162, DOID:1793, DOID:1907, DOID:1909, DOID:2237, DOID:2596, DOID:2871, DOID:2876, DOID:288, DOID:289, DOID:2893, DOID:2945, DOID:299, DOID:305, DOID:3071, DOID:3124, DOID:3347, DOID:3376, DOID:3458, DOID:353, DOID:3565, DOID:3571, DOID:3744, DOID:3829, DOID:3969, DOID:3995, DOID:…	GO:0000075, GO:0000083, GO:0000279, GO:0006338, GO:0006469, GO:0007050, GO:0007265, GO:0016481, GO:0030308, GO:0030521, GO:0031575, GO:0043433, GO:0043550, GO:0045445, GO:0045749, GO:0045893, GO:0051318	GO:0000785, GO:0005634, GO:0005654, GO:0016514, GO:0016605, GO:0035189	GO:0003677, GO:0003700, GO:0003713, GO:0005515, GO:0008134, GO:0016564, GO:0019900, GO:0031625, GO:0050681, GO:0051219	12096344,12085226,17671693,18381962,18458534,16764854,16966377,17160137,22706203,24485087,24324613,25223380,19556322,21478909,21253829,21203526,21752283,20594292,20948315,21055153	10030618,10066371,10068081,10070314,10096555,10200336,10206068,10208420,10211113,10215036,10221332,10353599,10402233,10423269,10433219,10470161,10482195,10496350,10496363,10517668,10573103,10644764,10660629,10713683,10769144,10785601,10803459,10860819,10894137,10914553,10918184,10940498,10945620,10962560,10991938,11007034,11025655,11069416,11094302,11095697,11106251,11108660,11121462,11126200,111…	102578,113705,114480,116806,116899,116940,126375,128990,151623,164831,167000,168461,180201,189902,191170,192090,600013,600085,600160,600185,600211,600778,601436,601487,601763,602908,603369,603957,604124,605082,605333,605393,605532,606837,607311,607585,609351,609455,609696,611564,614041,614142
5	1029	Gene/Protein	CDKN2A	ARF, CDK4I, CDKN2, CMM2, INK4, INK4A, MLM, MTS-1, MTS1, P14, P14ARF, P16, P16-INK4A, P16INK4, P16INK4A, P19, P19ARF, TP16	false	1642	path:hsa04115, path:hsa05166, path:hsa05200, path:hsa05212, path:hsa05214, path:hsa05218, path:hsa05219, path:hsa05220, path:hsa05223	DOID:10283, DOID:1037, DOID:1040, DOID:10437, DOID:10534, DOID:10763, DOID:10883, DOID:10952, DOID:1104, DOID:11054, DOID:11166, DOID:11801, DOID:1240, DOID:12684, DOID:127, DOID:13223, DOID:1324, DOID:13315, DOID:14330, DOID:162, DOID:168, DOID:1749, DOID:1790, DOID:1793, DOID:1907, DOID:1909, DOID:1994, DOID:2141, DOID:2144, DOID:219, DOID:2417, DOID:2513, DOID:2531, DOID:26, DOID:2627, DOID:26…	GO:0000075, GO:0000082, GO:0001953, GO:0006309, GO:0006469, GO:0006917, GO:0006919, GO:0007050, GO:0007265, GO:0008285, GO:0008637, GO:0010149, GO:0010389, GO:0030308, GO:0030889, GO:0031647, GO:0031648, GO:0032088, GO:0033034, GO:0033088, GO:0034393, GO:0042326, GO:0043517, GO:0045736, GO:0046825, GO:0048103, GO:0050821, GO:0051444, GO:0071158	GO:0005634, GO:0005654, GO:0005730, GO:0005737, GO:0016604, GO:0043234	GO:0002039, GO:0004861, GO:0005515, GO:0019901, GO:0051059, GO:0055105, GO:0070215	17061045,24146864,24096545,23712779,23645774,25344837,25064638,21717460,23336272,22860097,18239974,18245468,15450420,14729628,15879498,12200117,11869517,20338046,19940364,18807517,18714178,19571771	10066070,10073286,10193510,10376981,10396383,10397273,10477167,10508477,10546219,10573103,10604729,10619258,10660629,10713180,10861509,10867149,10914724,10918184,10918444,10922411,10960771,11007034,11023200,11029509,11062467,11063806,11090971,11094302,11103932,11154267,11163109,11281653,11306511,11336244,11369056,11417997,11494155,11518467,11581185,11675139,11709723,11751403,11780412,11804184,118…	116899,126375,128990,146734,151385,151623,155600,159555,164740,164831,164975,167000,168461,184430,190080,191170,192090,260350,600013,600160,600346,600349,600450,600747,600778,601153,601205,601364,601436,601728,601837,603030,603369,605082,605100,605980,606807,607585,609642,614041,616356
6	1869	Gene/Protein	E2F1	E2F-1, RBAP1, RBBP3, RBP3	false	1488, 3900, 5143, 5144, 5656	path:hsa05166, path:hsa05200, path:hsa05212, path:hsa05214, path:hsa05215, path:hsa05218, path:hsa05219, path:hsa05220, path:hsa05222, path:hsa05223	DOID:10283, DOID:10534, DOID:12704, DOID:1307, DOID:14330, DOID:157, DOID:162, DOID:169, DOID:1909, DOID:2125, DOID:2144, DOID:219, DOID:234, DOID:2394, DOID:2627, DOID:305, DOID:3070, DOID:3459, DOID:3910, DOID:4102, DOID:4241, DOID:4361, DOID:4450, DOID:462, DOID:4766, DOID:4905, DOID:514, DOID:526, DOID:5409, DOID:5517, DOID:768, DOID:769, DOID:945	GO:0000080, GO:0000122, GO:0008283	GO:0005634, GO:0005654, GO:0005739	GO:0003677, GO:0003700, GO:0003714, GO:0005515, GO:0008134	15169882,19034270,18751386,17550982,17535433,18172323,25029110,24502362,21479363,21573702,21752283	10200336,10319992,10446910,10496350,10660629,10738311,10794484,11062467,11268000,11345900,11739404,11759817,12042460,12193533,12203362,12396626,12697671,14500729,14672398,15169882,15187102,15361834,15450420,15450938,15467735,15590111,15868376,15985428,16155568,16158053,16380414,16497787,16505104,16514628,16598773,16721044,16757345,16916939,16938873,17173074,17201163,17230502,17471234,17535433,175…	114480,116806,126375,176943,180201,189902,190080,600160,600747,601487,602908,606229,608783,609416,611210,611941,614041
7	1874	Gene/Protein	E2F4	E2F-4	false	1661, 2975, 5099, 5117, 5118, 5159, 5160, 5596	path:hsa04350	DOID:219, DOID:4, DOID:4102		GO:0005654	GO:0003677, GO:0003700, GO:0005515, GO:0008134, GO:0019904	23015403	10213220,10991938,11751403,11759817,12096339,12789259,15221934,15609312,16158053,16721044,16757345,16959612,17230502,17637753,19383908,20479004,20946668,22037783,22833200,23007606,23015403,23060449,24055374,25440089,25650659,25887620,26199016,9244350,9713355	189902,190080,601487
8	4292	Gene/Protein	MLH1	COCA2, FCC2, HNPCC, HNPCC2, MGC5172, hMLH1	false	246, 2817, 285, 290, 291, 292, 369, 370, 376, 379, 380, 415, 423, 424, 431, 433, 434, 435	path:hsa05200, path:hsa05210, path:hsa05213	DOID:10283, DOID:1040, DOID:10534, DOID:11019, DOID:1240, DOID:12704, DOID:1282, DOID:1324, DOID:1520, DOID:162, DOID:1749, DOID:1793, DOID:1909, DOID:1994, DOID:2144, DOID:219, DOID:225, DOID:2870, DOID:2871, DOID:2876, DOID:299, DOID:2994, DOID:3000, DOID:3007, DOID:3030, DOID:3040, DOID:305, DOID:3459, DOID:3744, DOID:3748, DOID:4, DOID:4029, DOID:4036, DOID:4102, DOID:4239, DOID:4241, DOID:44…		GO:0005634	GO:0003697, GO:0005515, GO:0032407	24004112,24308239,19016758,20717847,20338046,16756717	10030809,10098729,10206076,10220145,10575566,10623697,10699937,10709098,10845276,10859009,10935491,10954253,10962436,11034530,11094302,11112663,11369138,11385712,11477562,11498787,11561760,11733219,11861375,12051017,12089783,12173039,12214307,12518519,12713812,12851690,12894346,12946833,14520695,14576472,14717755,14732174,14734448,14760077,15010883,15131405,15264274,15340261,15523909,15526363,155…	113705,120435,126375,158320,167000,208900,260350,600814,601728,602667,604025,604040,604370,607585,609309,609310,614337
9	2261	Gene/Protein	FGFR3	ACH, CD333, CEK2, HSFGFR3EX, JTK4	false		path:hsa04144, path:hsa04810, path:hsa05200, path:hsa05219	DOID:10376, DOID:11054, DOID:11782, DOID:1240, DOID:13223, DOID:162, DOID:1856, DOID:225, DOID:2340, DOID:305, DOID:3165, DOID:3491, DOID:353, DOID:3995, DOID:4, DOID:4007, DOID:4241, DOID:462, DOID:4766, DOID:540, DOID:5428, DOID:6498, DOID:759, DOID:9428, DOID:9538	GO:0000165, GO:0001501, GO:0007259, GO:0008284, GO:0008543, GO:0016049	GO:0005886, GO:0005887, GO:0016021	GO:0004713, GO:0005007, GO:0005515, GO:0017134, GO:0042802	17602067,19863427,21792889,21116113	10023681,10366448,12452312,17645984,17978870,19025794,19863427,20126581,20631324,21116113,21521745,21792889,22342158,22893791,23096593,23185502,23558953,23658459,23696246,23820017,23926649,23933568,23947899,24525232,24548884,24608573,24960601,25071007,25219510,25324001,25364765,25986726,7592624,7705943,8099571,9504441	101400,134935,176943,600262,600483,601622,605301
10	8915	Gene/Protein	BCL10	RP11-234D19.2, CARMEN, CIPER, CLAP, c-E10, mE10	false	2053, 2054, 2055, 2056, 2745, 2752, 2753	path:hsa04662, path:hsa05152	DOID:2144, DOID:353, DOID:4, DOID:462	GO:0001843, GO:0002224, GO:0002237, GO:0002250, GO:0002906, GO:0006915, GO:0008219, GO:0031398, GO:0032765, GO:0042109, GO:0042221, GO:0042226, GO:0042327, GO:0043123, GO:0045087, GO:0045416, GO:0045893, GO:0050852, GO:0051092, GO:0051259, GO:0051260	GO:0005634, GO:0005737, GO:0005764, GO:0005829, GO:0032449, GO:0042101, GO:0043234, GO:0046696, GO:0048471	GO:0003713, GO:0005515, GO:0008022, GO:0008134, GO:0019209, GO:0019899, GO:0019900, GO:0019901, GO:0031625, GO:0043130, GO:0043422, GO:0043621, GO:0051059	16280327	16080463,24270344,24523856	164011,191163,601763,603258,605213
11	6794	Gene/Protein	STK11	LKB1, PJS	false		path:hsa04920		GO:0006468, GO:0007050, GO:0008285, GO:0046320	GO:0005634, GO:0005737	GO:0000287, GO:0004674, GO:0005515, GO:0005524	17114342,24913037,24615515,19369417,20418665,20722467	10852375,11034530,12114407,12575811,12865922,14518069,14530500,15188174,15280181,15334548,15714005,15784178,15808068,16707622,16785781,16888680,16891826,17114342,17415855,17418010,18006825,18193442,18575892,19092773,19369417,19483724,19509226,19724060,19955943,20051941,20300828,20301443,20418665,20615625,20690207,20722467,21123367,21207249,21294903,21336636,21689749,21917926,22226967,22270359,223…	114480,155600,175200,260350,601728,602700,603448,615507
12	5892	Gene/Protein	RAD51L3	HsTRAD, R51H3, RAD51D, Trad	false	2228, 251, 258, 261, 262			GO:0007131		GO:0005515	15170666,20054644,18058226,23372765	12967658,15170666,16331887,18058226,19033885,19347880,20054644,21822267,22264603,22415235,22652533,22986143,23300655,23372765,24139550,25445424,25452441,25918678,26083025,8347364	600375,602774,602948,614291
13	5395	Gene/Protein	PMS2	HNPCC4, PMS2CL, PMSL2	false	291, 292, 369, 376, 379, 415, 423, 431		DOID:10283, DOID:162, DOID:1994, DOID:2144, DOID:225, DOID:3040, DOID:4, DOID:4241, DOID:446, DOID:462, DOID:4766	GO:0006298	GO:0005634	GO:0003677, GO:0003697, GO:0005515, GO:0032138, GO:0032407	17016615	10575566,10954253,16227397,17390069,17394628,17466051,17581638,17616687,19728162,19924528,20215533,20552889,21228925,21735691,22331944,22811390,22992699,23164213,23200674,23385444,23552734,23779253,23886119,24072219,24921635,25238946,25479140,9616736,9713355	120435,614337
14	2189	Gene/Protein	FANCG	FAG, XRCC9	false	1152, 1623, 1624, 1625, 244, 245, 248, 2739, 3083		DOID:13636	GO:0000075, GO:0007005	GO:0005739	GO:0003684, GO:0005515		11239454,11751423,12435850,12861027,12915460,14695169,15107617,15611632,16116424,16621732,18771529,24867690,25132264,25619955	113705,179617,600185,600675,613984
15	5889	Gene/Protein	RAD51C	BROVCA3, FANCO, MGC104277, RAD51L2	false	1196, 251, 252, 253, 256, 258, 259, 260, 261			GO:0006310			25292178,21409391,22476429,22451500	11034067,11034073,12967658,15170666,16331887,19033885,19056696,20400964,20428093,20697805,20952512,21392410,21409391,21533530,21537932,21597919,21616938,21637635,21750962,21822267,21980511,21990120,22167183,22264603,22370629,22383991,22451500,22476429,22725699,22843497,23021409,23117857,23176254,23300655,23607174,23620800,23747889,23886119,24139550,24141787,24359560,24504028,24581343,24800917,249…	114480,179617,600375,600675,602774,602948,604370,613399
16	4193	Gene/Protein	MDM2	HDMX, MGC5370, MGC71221, hdm2	false	2670, 3172, 5331	path:hsa04115, path:hsa04120, path:hsa04144, path:hsa05200, path:hsa05214, path:hsa05215, path:hsa05218, path:hsa05219, path:hsa05220	DOID:10008, DOID:10283, DOID:1040, DOID:10437, DOID:10534, DOID:10883, DOID:11054, DOID:1115, DOID:1240, DOID:12722, DOID:1324, DOID:1395, DOID:162, DOID:1749, DOID:1967, DOID:1994, DOID:2049, DOID:219, DOID:225, DOID:2627, DOID:2871, DOID:288, DOID:3012, DOID:3068, DOID:3070, DOID:3124, DOID:3246, DOID:3247, DOID:3257, DOID:3328, DOID:3382, DOID:3459, DOID:353, DOID:3737, DOID:3742, DOID:3748, D…	GO:0000122, GO:0006461, GO:0008284, GO:0016567, GO:0031648, GO:0032436, GO:0034504, GO:0042176, GO:0042787, GO:0043518, GO:0045184, GO:0045931, GO:0071157	GO:0005626, GO:0005634, GO:0005654, GO:0005730, GO:0005829, GO:0005886, GO:0016604, GO:0030666, GO:0043234	GO:0002039, GO:0004842, GO:0005515, GO:0008270, GO:0017163, GO:0019899, GO:0042802	11956627,14729628,12750288,21479369,21706156,21667122,21725850,21316605,21477265,22349818,20358297,24236052,25074979,25649770,22467100,22729912,18317451,18281248,17719241,17909070,17387621,19590949,19639206,20021639,19955655,19707196,18828900,19144119,11859876,16434608	10096569,10189892,10203582,10211113,10374836,10493942,10674873,10706127,10766163,10767389,10775510,11091516,11091612,11107050,11178989,11191113,11306511,11336244,11431698,11555609,11606748,11705884,11776811,11859876,11956627,12200117,12223074,12494467,12629507,12702766,12716463,12750288,12897156,12926050,14630541,14691448,14729628,14990579,15033823,15199139,15265773,15318938,15361831,15375377,155…	113705,128990,191170,600013,600160,601837,602700,603072,603426,604373,607699,608003,608011,611564,612677,614041
17	801	Gene/Protein	CALM1	CALM2, CALM3, CALML2, CAMI, DD132, PHKD	false		path:hsa04070, path:hsa04114, path:hsa04270, path:hsa04720, path:hsa04722, path:hsa04740, path:hsa04744, path:hsa04910, path:hsa04912, path:hsa04916, path:hsa04970, path:hsa04971, path:hsa05010, path:hsa05133, path:hsa05152, path:hsa05214						15597897,16773567,20370918,25660264,9135071	140571
18	26003	Gene/Protein	GORASP2	DKFZp434D156, FLJ13139, GOLPH6, GRASP55, GRS2, p59	false								11858939,18488220,18651178,2355020
19	3815	Gene/Protein	KIT	C-Kit, CD117, PBT, SCFR	false		path:hsa04144, path:hsa04640, path:hsa04916, path:hsa05200, path:hsa05221	DOID:11019, DOID:1115, DOID:11476, DOID:12309, DOID:1240, DOID:12722, DOID:13139, DOID:162, DOID:1749, DOID:1790, DOID:1800, DOID:1909, DOID:2608, DOID:2627, DOID:299, DOID:2991, DOID:2994, DOID:3071, DOID:3114, DOID:3119, DOID:3194, DOID:3263, DOID:3304, DOID:3347, DOID:3363, DOID:3369, DOID:3376, DOID:3394, DOID:3459, DOID:349, DOID:350, DOID:3588, DOID:4, DOID:4001, DOID:4074, DOID:4233, DOID:…	GO:0007165, GO:0008584	GO:0005615	GO:0004713, GO:0004716, GO:0005515	22729910,23582602,14669790,25025175,22170730,21765473	10209950,10214602,10369066,10380480,10560436,10561247,10561248,10630257,10634512,10653875,10667467,10687137,10791904,10810340,11074526,11090660,11091744,11167568,11230891,11348388,11408935,11465538,11548842,11689595,11746535,11789735,11790564,11838648,11867507,11890992,11907787,11936586,12017324,12025887,12042040,12087467,12100166,12174949,12186371,12370744,12475724,12521129,12618013,12661333,126…	138850,151385,176883,184430,191170,300568,300569,600160,601728,602681,606203,613984
20	22974	Gene/Protein	TPX2	RP11-243J16.10-002, C20orf1, C20orf2, DIL-2, DIL2, FLS353, GD:C20orf1, HCA519, HCTP4, REPP86, p100	false				GO:0008283, GO:0032147, GO:0060236	GO:0000922, GO:0005634, GO:0005730, GO:0005819, GO:0015630	GO:0005515, GO:0005524, GO:0005525, GO:0019901		12835724,17198450,17261585,17890907,18497064,19258426,20197385,22110403,22693453,23468873,23704896,23935627,24970479,25063873,25368990,25597370,25830658,7478612,7912926,8592172,9207457,9244350,9538156,9538157,9681829	113705,164011,171834,601593,603072
