# Supplementary material for: HGPEC: a Cytoscape app for prediction of novel disease-gene and disease-disease associations and evidence collection based on a random walk on heterogeneous network
Source: BMC Syst Biol. 2017 Jun 15;11:61. doi: 10.1186/s12918-017-0437-x (PMC5472867; doi:10.1186/s12918-017-0437-x)
Supplement: Supplementary file 2 — All collected annotations and evidences for associations between top 20 ranked candidate diseases and breast cancer. (TXT 278 kb) [file 12918_2017_437_MOESM2_ESM.txt]

Rank	Disease ID	Name	Training	Ass Genes (Entrez ID)	Ass Genes (Symbol)	Ass Protein Complex	Ass Pathway (KEGG ID)	Disease Ontology	Shared Gene	Shared Protein Complex	Shared Pathway	Shared Disease Ontology	GeneRIF(PubMedIDs)	PubMed(PubMedIDs)	OMIM(OMIMIDs)	
1	MIM176807	PROSTATE CANCER	false	11200, 1316, 3092, 367, 3732, 4481, 4601, 463, 5728, 6041, 60528, 675, 8379, 999	CHEK2, KLF6, HIP1, AR, CD82, MSR1, MXI1, ZFHX3, PTEN, RNASEL, ELAC2, BRCA2, MAD1L1, CDH1	1154, 1814, 1826, 1834, 2160, 2818, 5177, 522, 5281, 5319, 5320, 5400	path:hsa04070, path:hsa04115, path:hsa04510, path:hsa04520, path:hsa04530, path:hsa04914, path:hsa05100, path:hsa05130, path:hsa05164, path:hsa05166, path:hsa05200, path:hsa05212, path:hsa05213, path:hsa05214, path:hsa05215, path:hsa05216, path:hsa05218, path:hsa05219, path:hsa05222	DOID:10008, DOID:10211, DOID:10283, DOID:10286, DOID:1040, DOID:10437, DOID:10534, DOID:1104, DOID:11054, DOID:1115, DOID:11260, DOID:11476, DOID:11612, DOID:11613, DOID:12336, DOID:1240, DOID:12698, DOID:127, DOID:1287, DOID:13223, DOID:1324, DOID:13636, DOID:14227, DOID:14228, DOID:1520, DOID:1596, DOID:1614, DOID:162, DOID:1749, DOID:1793, DOID:1909, DOID:1921, DOID:1964, DOID:1994, DOID:2144, DOID:2228, DOID:225, DOID:2394, DOID:2526, DOID:2531, DOID:2717, DOID:2871, DOID:289, DOID:2994, DOID:3007, DOID:3012, DOID:305, DOID:3068, DOID:3113, DOID:3114, DOID:3151, DOID:318, DOID:3300, DOID:3302, DOID:3347, DOID:3363, DOID:3457, DOID:3459, DOID:3491, DOID:353, DOID:3571, DOID:3748, DOID:3858, DOID:3910, DOID:3995, DOID:4, DOID:4007, DOID:4074, DOID:4121, DOID:4241, DOID:4418, DOID:4450, DOID:462, DOID:4672, DOID:4674, DOID:4766, DOID:5003, DOID:5041, DOID:514, DOID:5223, DOID:5419, DOID:5428, DOID:5518, DOID:5654, DOID:591, DOID:6364, DOID:643, DOID:6741, DOID:684, DOID:7148, DOID:722, DOID:759, DOID:767, DOID:768, DOID:8045, DOID:8524, DOID:8544, DOID:934, DOID:9351, DOID:9352, DOID:945, DOID:9796	11200, 675, 999	1154, 1826, 1834, 2818, 5177, 522, 5281, 5319, 5320, 5400	path:hsa04070, path:hsa04115, path:hsa04510, path:hsa04520, path:hsa04530, path:hsa04914, path:hsa05100, path:hsa05130, path:hsa05164, path:hsa05166, path:hsa05200, path:hsa05212, path:hsa05213, path:hsa05214, path:hsa05215, path:hsa05216, path:hsa05218, path:hsa05219, path:hsa05222	DOID:10008, DOID:10283, DOID:10286, DOID:1040, DOID:10437, DOID:10534, DOID:1104, DOID:11054, DOID:11612, DOID:12336, DOID:1240, DOID:127, DOID:1324, DOID:13636, DOID:14227, DOID:14228, DOID:1520, DOID:1614, DOID:162, DOID:1749, DOID:1793, DOID:1909, DOID:1964, DOID:1994, DOID:2144, DOID:225, DOID:2394, DOID:2526, DOID:2531, DOID:2717, DOID:2871, DOID:289, DOID:2994, DOID:3007, DOID:3012, DOID:305, DOID:3068, DOID:3114, DOID:3151, DOID:3300, DOID:3347, DOID:3457, DOID:3459, DOID:353, DOID:3571, DOID:3748, DOID:3858, DOID:3910, DOID:4, DOID:4007, DOID:4074, DOID:4241, DOID:4450, DOID:462, DOID:4766, DOID:5041, DOID:514, DOID:5419, DOID:5654, DOID:643, DOID:6741, DOID:684, DOID:7148, DOID:722, DOID:759, DOID:768, DOID:8045, DOID:8524, DOID:9352, DOID:945, DOID:9796	11793480, 11883440, 11912130, 11927503, 11948477, 11967536, 11984555, 12055674, 12094328, 12100744, 12114473, 12115723, 12124798, 12127160, 12237897, 12242698, 12440810, 12442273, 12442274, 12442275, 12461697, 12552570, 12569575, 12582022, 12610780, 12677558, 12800196, 14504193, 14701743, 14752193, 15015609, 15041722, 15095295, 15122511, 15161659, 15168169, 15170666, 15287024, 15319244, 15330212, 15365993, 15382065, 15466005, 15472904, 15592684, 15609126, 15635067, 15649950, 15700044, 15733268, 15803363, 15803365, 15894703, 15900600, 15936476, 15983021, 15986445, 16020969, 16168123, 16168130, 16199546, 16261408, 16337852, 16437383, 16492927, 16495925, 16647340, 16671833, 16724273, 16758118, 16764716, 16769276, 16791593, 16880452, 16883537, 16912212, 16914568, 16932943, 16932944, 16949048, 16987421, 16998498, 16998506, 17010071, 17018160, 17063270, 17113724, 17132695, 17187234, 17250914, 17257844, 17286961, 17333343, 17369847, 17405772, 17413000, 17428325, 17471561, 17497966, 17549625, 17649807, 17660459, 17661168, 17669465, 17705858, 17721994, 17728127, 17761400, 17767707, 17851763, 17855696, 17876702, 17904846, 17911267, 17922257, 17936563, 17945002, 17952592, 17972172, 18036394, 18053161, 18058223, 18066063, 18085035, 18092194, 18095154, 18098285, 18158280, 18172190, 18175216, 18178638, 18187183, 18204050, 18253122, 18257128, 18258506, 18285832, 18286383, 18288416, 18321996, 18327210, 18332865, 18355772, 18375895, 18381420, 18381934, 18393245, 18416817, 18429825, 18439106, 18484200, 18523885, 18553220, 18557994, 18562955, 18632222, 18642075, 18694767, 18706089, 18710587, 18712725, 18725978, 18752448, 18759107, 18776644, 18787170, 18819001, 18930998, 19012002, 19021634, 19030985, 19055754, 19083511, 19124502, 19200354, 19212625, 19214744, 19229607, 19232099, 19253839, 19254710, 19288190, 19350629, 19370414, 19372713, 19379710, 19383788, 19399639, 19435893, 19471547, 19491284, 19549254, 19603142, 19617217, 19619314, 19649703, 19656774, 19656997, 19669600, 19707196, 19737859, 19748364, 19763819, 19787003, 19834798, 19839049, 19843326, 19858402, 19863560, 19877752, 19885732, 19901964, 19920816, 19921427, 19923077, 19949853, 19957299, 20010525, 20077502, 20101232, 20104584, 20127405, 20130978, 20134318, 20135344, 20135345, 20204303, 20226014, 20232139, 20234119, 20237868, 20300775, 20309627, 20338046, 20349131, 20353281, 20368571, 20376556, 20383589, 20389136, 20396944, 20418484, 20431938, 20434624, 20458532, 20472656, 20473725, 20507730, 20513533, 20518789, 20579331, 20652397, 20664988, 20694749, 20713847, 20722467, 20730487, 20733129, 20804917, 20807450, 20813970, 20846920, 20877358, 20878485, 20921021, 20927582, 20972632, 21060860, 21063910, 21084279, 21107681, 21123638, 21159020, 21161372, 21166701, 21170675, 21190077, 21204799, 21211271, 21221768, 21222048, 21244692, 21264529, 21310761, 21313761, 21336636, 21358673, 21367855, 21394826, 21427728, 21468554, 21499684, 21505847, 21519872, 21520273, 21528410, 21532617, 21591024, 21613543, 21614564, 21614566, 21618645, 21643751, 21653198, 21681822, 21708937, 21710692, 21733824, 21820606, 21876083, 21898151, 21918853, 21918854, 21958427, 21978880, 22021428, 22034289, 22053997, 22058428, 22072393, 22113258, 22114986, 22133571, 22142662, 22171747, 22213313, 22228431, 22252256, 22320991, 22320993, 22382806, 22420423, 22425665, 22471922, 22476849, 22535016, 22569005, 22579790, 22614657, 22632462, 22666503, 22678116, 22717556, 22719059, 22729394, 22734169, 22739995, 22744290, 22745190, 22752604, 22768030, 22799331, 22829013, 22847191, 22862163, 22886823, 22892847, 22895246, 22941158, 22946335, 22982153, 22994785, 23011509, 23023562, 23050611, 23053649, 23068099, 23071527, 23082475, 23086302, 23109706, 23110154, 23146383, 23150219, 23180380, 23271408, 23291982, 23320992, 23338761, 23345610, 23377847, 23409019, 23415889, 23458327, 23469205, 23483928, 23530113, 23544012, 23546450, 23549873, 23551055, 23574264, 23613387, 23615136, 23620408, 23637229, 23645745, 23704879, 23709761, 23711090, 23767878, 23792261, 23803109, 23857704, 23860928, 23877192, 23890049, 23918944, 23928241, 23929266, 23929434, 23935836, 23954296, 23957571, 23970793, 23971979, 23975317, 23982256, 24012693, 24045095, 24046116, 24065469, 24136669, 24140203, 24145348, 24145998, 24153343, 24156927, 24171172, 24172884, 24217135, 24286315, 24289229, 24306927, 24312913, 24324816, 24337145, 24356815, 24366306, 24403250, 24448978, 24477976, 24479546, 24505496, 24515759, 24519062, 24519767, 24529552, 24552459, 24566764, 24596386, 24685915, 24947112, 24951107, 24952891, 25082541, 25086032, 25099575, 25445393, 25449779, 25514034, 25522926, 25620178, 25842825	20385443,20389136,20396944,20399636,20400477,20406170,20411323,20412113,20413845,20418484,20421209,20422428,20423983,20424113,20427433,20428820,20428881,20429623,20429629,20431938,20432456,20432460,20434834,20436502,20439215,20439707,20443055,20451485,20452298,20452659,20453858,20455026,20459590,20459916,20460386,20461453,20466735,20472656,20472659,20473280,20473725,20482762,20490651,20490964,20501798,20502973,20507642,20507730,20512659,20513533,20530686,20535403,20537530,20541936,20542480,20543987,20547325,20554195,20554748,20562911,20565722,20565761,20565864,20567624,20567915,20568893,20568901,20570322,20572584,20572746,20576095,20577821,20579331,20582465,20587410,20587535,20588279,20589936,20591882,20596889,20597917,20597918,20605569,20609467,20610632,20614009,20614180,20617377,20617378,20623332,20625126,20625817,20632086,20632911,20636791,20637093,20638925,20651357,20652397,20652400,20653694,20661824,20664703,20664988,20676756,20682973,20683152,20690207,20694749,20697526,20697531,20711702,20712882,20713847,20716965,20718705,20718710,20719876,20721735,20721747,20721749,20721750,20722133,20722467,20729832,20729858,20730485,20733460,20735817,20738251,20798986,20804917,20807450,20809358,20810374,20812602,20813970,20814820,20815029,20816575,20825420,20831839,20842455,20845796,20846920,20848107,20852946,20854072,20858716,20871615,20872419,20872766,20875877,20876346,20877337,20877358,20878484,20890790,20919953,20921021,20921464,20924075,20927582,20937368,20937646,20937881,20940279,20942901,20943632,20944121,20947401,20948822,20950396,20953429,20956982,20960228,20972632,20972709,20975737,20978178,20978320,20979543,20980697,21034216,21040738,21042765,21048307,21049466,21055990,21060860,21063910,21075308,21079137,21084279,21092294,21098759,21107114,21109569,21111724,21114847,21115425,21117951,21118973,21119070,21120647,21123097,21123367,21123638,21124076,21125072,21127264,21127985,21134653,21140206,21140284,21147766,21148102,21149333,21149701,21152235,21155598,21156238,21159020,21161372,21165770,21165771,21166701,21168265,21169536,21170675,21177507,21183737,21190077,21191045,21203900,21204612,21204799,21207249,21211271,21219598,21221768,21222048,21233401,21234673,21240988,21244692,21264529,21264845,21271559,21271679,21276604,21282070,21285145,21285147,21285148,21285156,21285249,21286804,21293538,21298476,21302296,21303970,21305653,21306899,21313761,21315704,21318382,21319227,21325075,21326627,21327469,21327470,21331759,21336636,21337561,21339094,21346143,21356067,21358673,21359530,21360002,21365267,21365619,21368160,21373873,21378390,21380407,21383541,21388048,21391735,21393507,21393566,21394499,21394826,21399647,21399657,21403841,21404118,21404276,21406469,21409391,21414716,21424107,21425892,21427728,21428958,21431873,21441901,21443467,21444680,21444874,21445571,21445572,21445789,21455666,21455897,21457548,21461994,21461995,21463514,21465317,21466675,21468554,21471222,21476875,21484799,21487411,21489034,21490305,21492444,21499684,21505847,21509758,21512767,21514219,21514447,21517277,21519872,21520273,21523855,21528410,21532617,21533530,21536547,21541702,21542898,21547576,21552118,21556366,21557222,21562711,21565140,21565612,21568903,21569354,21576230,21591024,21593217,21593597,21594665,21598239,21599632,21600381,21601571,21602890,21604016,21609452,21612928,21614564,21614566,21618343,21618645,21633166,21637299,21637635,21643751,21653198,21654687,21656744,21659347,21661378,21665305,21667122,21670454,21670699,21671020,21673012,21674849,21676217,21685235,21691706,21701558,21701879,21704118,21706030,21708019,21708937,21710692,21712365,21715568,21717445,21718592,21719596,21723046,21723901,21725594,21727289,21730275,21730367,21731065,21733824,21734071,21735045,21735691,21737393,21741379,21741601,21745498,21751003,21761160,21761341,21761396,21762248,21774837,21778300,21778580,21785460,21785770,21787400,21787627,21789034,21796050,21796529,21801466,21819606,21820606,21829373,21835029,21837479,21837480,21846942,21847643,21850211,21850394,21853360,21853936,21858416,21862407,21865136,21868547,21869603,21870267,21872467,21875255,21875844,21876079,21876083,21881167,21893034,21895635,21896163,21898151,21898661,21900106,21901790,21903591,21906588,21909357,21910159,21912215,21913063,21913181,21915096,21916573,21918853,21918854,21932393,21934105,21935911,21939546,21943825,21947282,21947752,21954546,21956102,21958427,21960690,21969203,21978366,21978880,21980511,21984204,21984977,21989022,21989927,21990146,21996371,21996731,22002566,22009639,22010008,22011761,22016143,22017761,22019339,22019631,22020549,22021428,22022581,22024425,22024613,22025145,22026417,22033271,22034289,22035021,22035181,22037779,22042372,22042950,22044372,22044689,22046195,22052327,22053997,22058428,22072316,22072393,22076253,22077663,22084640,22085629,22094935,22098958,22103913,22110403,22112320,22113258,22114986,22116822,22120720,22124624,22127115,22132754,22135240,22139894,22142662,22144499,22147742,22152773,22154362,22157293,22157755,22158906,22159596,22166808,22169769,22171747,22172323,22174584,22179046,22179631,22185575,22187038,22187435,22193408,22194698,22199143,22202994,22212556,22213313,22217331,22217648,22218795,22218796,22219179,22226069,22228431,22228432,22237715,22240989,22245973,22252256,22252577,22259247,22263793,22264603,22266096,22270937,22274317,22279619,22293751,22294718,22295308,22296396,22297469,22297548,22302643,22311583,22312502,22313396,22313602,22314128,22320991,22321971,22326525,22331464,22331715,22335919,22339411,22340495,22348324,22348646,22350790,22351618,22356477,22357538,22357666,22359284,22361133,22370324,22370629,22370991,22382806,22383991,22391131,22392492,22395474,22399190,22401137,22403078,22405187,22414288,22415235,22419737,22420423,22424533,22425665,22428932,22429330,22429936,22430266,22434244,22438791,22441895,22443171,22443199,22450930,22454054,22454081,22460208,22471922,22471976,22473304,22473698,22473970,22476429,22476849,22477030,22480333,22488590,22493152,22503188,22504672,22507745,22508765,22508827,22513257,22514011,22520019,22520950,22522501,22525576,22525577,22527099,22527108,22535016,22544547,22544576,22544933,22547075,22549187,22552622,22556274,22562176,22562547,22564871,22576213,22579622,22580995,22590485,22591913,22593441,22607231,22610067,22613095,22613680,22614657,22622578,22629260,22632462,22633152,22638769,22638807,22645136,22649425,22649661,22655046,22655123,22666503,22669161,22670560,22678057,22678116,22682623,22683426,22684231,22684454,22689060,22691290,22691413,22692215,22692731,22693372,22695536,22700976,22706203,22710837,22711610,22713736,22719059,22725699,22729278,22729368,22729394,22729890,22733767,22734169,22736197,22737080,22739995,22740003,22740037,22740693,22744290,22744338,22745190,22752289,22752604,22753590,22759273,22759359,22761812,22762150,22762204,22765268,22767328,22768030,22770744,22770890,22773664,22777354,22778154,22778842,22786488,22788243,22788971,22789542,22791366,22792352,22798144,22799331,22811390,22817771,22819326,22824822,22825604,22829013,22832383,22837432,22838957,22843497,22846737,22846738,22848303,22851211,22860233,22862163,22864640,22864686,22866093,22870330,22872799,22874498,22875640,22875744,22882517,22889855,22892847,22895246,22895247,22906755,22907762,22911665,22920209,22920212,22920215,22927482,22931039,22932669,22933969,22934728,22941158,22946335,22955107,22962422,22964210,22964476,22968923,22970155,22977638,22981675,22982153,22982855,22983061,22986510,22989520,22994785,23007606,23009828,23011509,23014523,23018247,23021409,23023562,23029298,23031358,23034506,23035815,23037493,23050611,23055523,23055798,23062488,23066998,23068099,23071261,23071527,23073572,23082475,23085752,23085766,23086302,23089982,23091540,23091604,23092535,23092874,23096355,23108138,23109704,23109706,23109997,23110154,23113073,23116406,23117857,23126058,23129237,23131904,23132533,23144318,23146216,23146383,23150219,23151903,23158657,23161755,23164213,23165347,23165859,23165893,23168911,23170258,23171949,23184043,23184082,23184400,23197489,23203849,23215809,23216834,23218476,23219837,23231005,23232912,23233716,23239438,23241075,23242612,23245877,23248403,23249110,23264335,23267305,23269995,23271408,23272232,23284754,23284877,23289006,23291982,23292077,23292943,23300341,23300655,23302125,23302520,23318652,23319441,23320992,23321667,23328489,23328664,23329222,23334956,23335809,23341105,23342520,23344409,23345607,23345610,23347178,23354368,23354980,23357080,23359482,23362014,23364537,23364677,23368093,23370825,23371468,23373669,23373898,23377847,23383274,23389114,23391663,23392859,23395423,23397024,23397229,23409019,23409121,23412797,23415889,23416106,23418309,23420418,23425944,23435420,23436777,23443971,23446638,23448362,23448497,23451207,23456555,23458327,23460808,23464451,23464690,23464700,23469205,23471434,23471749,23475886,23478237,23481202,23483928,23501099,23504064,23508778,23514585,23515291,23517070,23517234,23519070,23521829,23530127,23531415,23533633,23536562,23536787,23539442,23539753,23544012,23544013,23546450,23547709,23549873,23551055,23552812,23552954,23562214,23567481,23572296,23574264,23575477,23576707,23584710,23585894,23586058,23593077,23593081,23593223,23595559,23601657,23603434,23605249,23607692,23608168,23609471,23613387,23616343,23618579,23620175,23620484,23621881,23628597,23633455,23637229,23645249,23648148,23650262,23650412,23652375,23657012,23665199,23665934,23666105,23667202,23667256,23673076,23678008,23689832,23695190,23704879,23704984,23706288,23709174,23709761,23711090,23713947,23715406,23720450,23724143,23730409,23730418,23734178,23740344,23747889,23747895,23753921,23754181,23754601,23755158,23758582,23762568,23763326,23767878,23770079,23772696,23776363,23779253,23780684,23787919,23793602,23800003,23803109,23806170,23807222,23810788,23811941,23812457,23813303,23815011,23819404,23824362,23824750,23826776,23830593,23833298,23833673,23836555,23837641,23840564,23840605,23842040,23843848,23845713,23846226,23849371,23851498,23853209,23855721,23857704,23860928,23867111,23870334,23872790,23876852,23877192,23881989,23886119,23889773,23895914,23904845,23906298,23911796,23918944,23919497,23929434,23933151,23934545,23934601,23935068,23935381,23935836,23940062,23941127,23945289,23946797,23951172,23954296,23958087,23961262,23961350,23965901,23966166,23966579,23967281,23970032,23971979,23973711,23973728,23974388,23974512,23975317,23977390,23980083,23990015,23994196,23995781,23996866,24004841,24010542,24012959,24013928,24018803,24021253,24023670,24027083,24030769,24031087,24036693,24040146,24040396,24042365,24044882,24045095,24045978,24046116,24052750,24053619,24059654,24062981,24065469,24071502,24074787,24081944,24083111,24085845,24093668,24094589,24096176,24104964,24113619,24114282,24114677,24116874,24117034,24121488,24122392,24123194,24125968,24127632,24129347,24129975,24131971,24131974,24131978,24136669,24136930,24137399,24140203,24141787,24143235,24145348,24146019,24151509,24152366,24152768,24153343,24153426,24154840,24155029,24155753,24155760,24155918,24156927,24166281,24167614,24171172,24172832,24172884,24176670,24177987,24184827,24188377,24210700,24210736,24212087,24212666,24217135,24218337,24219305,24222117,24229379,24233241,24237098,24239616,24249303,24249359,24252502,24253485,24253812,24253954,24260416,24265860,24268650,24269963,24270891,24273215,24273864,24273914,24278115,24282978,24283570,24285840,24285858,24288429,24289229,24289519,24289560,24292671,24294538,24296317,24297247,24297604,24297685,24298068,24304724,24305977,24306927,24309563,24312913,24314812,24315818,24323938,24324816,24325915,24326984,24330847,24332935,24333020,24337145,24337974,24340831,24344720,24346285,24346286,24346879,24347552,24348212,24355485,24356815,24359602,24362530,24365633,24366306,24366376,24366407,24366442,24367927,24372583,24373500,24376685,24381055,24386275,24387337,24389137,24389207,24390236,24390667,24395671,24403250,24403473,24407515,24415413,24415441,24421053,24423863,24424504,24425042,24429354,24432435,24433040,24448238,24451109,24452693,24454456,24457463,24458107,24467828,24469394,24470074,24472143,24475217,24477976,24479546,24481681,24484606,24485656,24489760,24492834,24493355,24498881,24502646,24504028,24515759,24519062,24519389,24519767,24520381,24522996,24528085,24528374,24529552,24531711,24532317,24552459,24552815,24553861,24556691,24556926,24557336,24559182,24560598,24563619,24565564,24566764,24567396,24570075,24578176,24581183,24581343,24583581,24583601,24586203,24587872,24595002,24595168,24595525,24596370,24596386,24603941,24604328,24607238,24607809,24608573,24615293,24615332,24621502,24622079,24623488,24625245,24634006,24634055,24634376,24634677,24639191,24641409,24649121,24652201,24655800,24658605,24658893,24662921,24667084,24675532,24675953,24676784,24678132,24685915,24687378,24688711,24692099,24698998,24700448,24702488,24703723,24704462,24706169,24711893,24713400,24715382,24715474,24716804,24718924,24724758,24727891,24728577,24733792,24740738,24742220,24754577,24764583,24764694,24764757,24767865,24772314,24778394,24779793,24784001,24784491,24784840,24789418,24796624,24800916,24805830,24807107,24810497,24811890,24815189,24817641,24817989,24818135,24821711,24824029,24824314,24825327,24827126,24830819,24831579,24831732,24832086,24835992,24838891,24839250,24850180,24854844,24857126,24858043,24859406,24860642,24861265,24863809,24870022,24870721,24872510,24874284,24878819,24881167,24882343,24884479,24884828,24887359,24890143,24891549,24894332,24894343,24894818,24895461,24900504,24905916,24906410,24912489,24915879,24916694,24917463,24918820,24919019,24929186,24930006,24934793,24936222,24938600,24942235,24944648,24946157,24949303,24949998,24951107,24951267,24955146,24961674,24963051,24974076,24975844,24978437,24980554,24981670,24986639,24989076,24991009,24998779,24999498,25001242,25001612,25005255,25007954,25009010,25013433,25022750,25025958,25027743,25027758,25032037,25036236,25041116,25043256,25047474,25047475,25051231,25051360,25053764,25056500,25057438,25058922,25060751,25062114,25066507,25067988,25068292,25069458,25070172,25072326,25075023,25082516,25086032,25086635,25086928,25098276,25099575,25103565,25103822,25104442,25106506,25108739,25109950,25111659,25112434,25124632,25138101,25140630,25142071,25145503,25146351,25151137,25154392,25154786,25158662,25172328,25176351,25178514,25178515,25178713,25179535,25185240,25186627,25187270,25187457,25188091,25191523,25191729,25192939,25193512,25200445,25201346,25204619,25208879,25212826,25216078,25217618,25224727,25225577,25230018,25231195,25236480,25236687,25238946,25243101,25246819,25249812,25251729,25256238,25260805,25263716,25274085,25282148,25284585,25286972,25287518,25288723,25292421,25304112,25306619,25309767,25309843,25310144,25320599,25322848,25330149,25330770,25332147,25332247,25337581,25339023,25341009,25342642,25342917,25344583,25347744,25348513,25348552,25348955,25352949,25354531,25354554,25354805,25355026,25356941,25357043,25361177,25361981,25364498,25364765,25366685,25368521,25371446,25371887,25372365,25372568,25373702,25375203,25381882,25382762,25389442,25395318,25400768,25403211,25409150,25414026,25414831,25415228,25415740,25417825,25419146,25421310,25425972,25426449,25428789,25434423,25434434,25434800,25436004,25447091,25447311,25447315,25447904,25448084,25449779,25452441,25453219,25454348,25456318,25457635,25467110,25467311,25470109,25471060,25471453,25472498,25472539,25472942,25479140,25480878,25486196,25490378,25490678,25497410,25501155,25502281,25503501,25504347,25504433,25510351,25511378,25522274,25522926,25526195,25527230,25528022,25528023,25529931,25529982,25533736,25533971,25536295,25536593,25541437,25542038,25542271,25550834,25556440,25557581,25559914,25562151,25562820,25566982,25574126,25575445,25579073,25579682,25583358,25583476,25586199,25588857,25591598,25591616,25596748,25604794,25605744,25609482,25612678,25614115,25616998,25619829,25619955,25621052,25622547,25622745,25624909,25628955,25629968,25632310,25646469,25647415,25649019,25652403,25654390,25661377,25665553,25666348,25666743,25671134,25673166,25674498,25678121,25678442,25678598,25682074,25683334,25690019,25690937,25692405,25693420,25694510,25695063,25695913,25700560,25701261,25713333,25714301,25714700,25716084,25722318,25725586,25734415,25735359,25735723,25736133,25736863,25738971,25743329,25746941,25756512,25757734,25757876,25758301,25759620,25773930,25774336,25777348,25777964,25778335,25781993,25786861,25788227,25789042,25789811,25794083,25794774,25798252,25798433,25798840,25803131,25808098,25810011,25816150,25816289,25816324,25820931,25823022,25823331,25824734,25829446,25830658,25833210,25833212,25835597,25836596,25837163,25838159,25838294,25838448,25842825,25847929,25848941,25849179,25849366,25850293,25850943,25851628,25854340,25855627,25856039,25856345,25857409,25859162,25860114,25861310,25863477,25865228,25871911,25876666,25878190,25879355,25882671,25883215,25884701,25884806,25885115,25888162,25888415,25889325,25893891,25896959,25904752,25905921,25907805,25909142,25909287,25918678,25919761,25920394,25925379,25925750,25925845,25927284,25927356,25932169,25935583,25936246,25939393,25940428,25941088,25943835,25946202,25948675,25958056,25960189,25960719,25960720,25960721,25960722,25961266,25964535,25965299,25971130,25971625,25975349,25975955,25979597,25979631,25981902,25983297,25983549,25993190,26002438,26006067,26009308,26010302,26014432,26021831,26022977,26025266,26026974,26028978,26030190,26039245,26041759,26048987,26049741,26051240,26051789,26052229,26057728,26062653,26062751,26066793,26070269,26072394,26076967,26078298,26082588,26082817,26082944,26083025,26084292,26085381,26086567,26092818,26094658,26094681,26099045,26105795,26108708,26109338,26109977,26116171,26124144,26130252,26135303,26137147,26137934,26148846,26150446,26150619,26155289,26160683,26162540,26163143,26165687,26170692,26181175,26182300,26182991,26183948,26187060,26187616,26191129,26195121,26199016,26199140,26199574,26199925,26201402,26202431,26205886,26207636,26216001,26217607,26218645,26219241,26219265,26219822,26221963	102578,112261,113705,114021,114480,116806,116899,120435,137215,151623,153432,153619,155600,158350,164730,164740,164831,167000,168461,171834,173870,176807,176943,179617,191170,192090,208900,260350,261540,300228,300880,313700,600076,600181,600185,600450,600495,600675,600778,600814,600936,600982,601231,601285,601299,601387,601436,601593,601622,601663,601728,601763,601774,601937,602221,602294,602681,602691,603030,603348,604176,604289,604370,604373,604607,604990,605088,605213,605333,605365,605393,605402,605422,605535,605724,605882,606278,607174,607240,608574,609351,609607,610355,610832,611020,611188,611223,611416,611747,611954,612090,612091,612092,612093,612094,612105,612139,612359,612555,613147,613347,613348,613399,613984,614392,614604,614605,615107,615149
2	MIM259500	OSTEOGENIC SARCOMA	false	11200, 5925, 7157	CHEK2, RB1, TP53	1250, 1372, 1488, 2179, 2224, 2670, 2678, 2679, 2681, 2821, 2842, 2844, 3170, 3172, 3269, 3853, 5099, 5143, 5146, 5288, 5331, 5611, 5656, 5663, 577, 723	path:hsa04110, path:hsa04115, path:hsa04210, path:hsa04310, path:hsa04722, path:hsa05014, path:hsa05016, path:hsa05160, path:hsa05162, path:hsa05166, path:hsa05200, path:hsa05210, path:hsa05212, path:hsa05213, path:hsa05214, path:hsa05215, path:hsa05216, path:hsa05217, path:hsa05218, path:hsa05219, path:hsa05220, path:hsa05222, path:hsa05223	DOID:10283, DOID:1040, DOID:10534, DOID:1104, DOID:11054, DOID:1115, DOID:1193, DOID:1240, DOID:1319, DOID:1324, DOID:14330, DOID:1614, DOID:162, DOID:1749, DOID:1793, DOID:1907, DOID:1909, DOID:1994, DOID:2144, DOID:2237, DOID:225, DOID:2394, DOID:2596, DOID:2717, DOID:2871, DOID:2876, DOID:288, DOID:289, DOID:2893, DOID:2945, DOID:299, DOID:2994, DOID:3012, DOID:305, DOID:3068, DOID:3071, DOID:3124, DOID:3300, DOID:3347, DOID:3376, DOID:3457, DOID:3458, DOID:353, DOID:3565, DOID:3571, DOID:3744, DOID:3829, DOID:3969, DOID:3995, DOID:4, DOID:4007, DOID:4032, DOID:4241, DOID:4440, DOID:462, DOID:4648, DOID:4713, DOID:4766, DOID:4948, DOID:5041, DOID:5050, DOID:514, DOID:5409, DOID:5517, DOID:5654, DOID:643, DOID:6741, DOID:684, DOID:7148, DOID:759, DOID:768, DOID:769, DOID:8524, DOID:9119, DOID:945, DOID:9952, DOID:9985	11200, 7157	2179, 2224, 2670, 2678, 2679, 2681, 2821, 2842, 2844, 3170, 3172, 5288, 5331, 577	path:hsa04110, path:hsa04115, path:hsa04210, path:hsa04310, path:hsa04722, path:hsa05014, path:hsa05016, path:hsa05160, path:hsa05162, path:hsa05166, path:hsa05200, path:hsa05210, path:hsa05212, path:hsa05213, path:hsa05214, path:hsa05215, path:hsa05216, path:hsa05217, path:hsa05218, path:hsa05219, path:hsa05220, path:hsa05222, path:hsa05223	DOID:10283, DOID:1040, DOID:10534, DOID:1104, DOID:11054, DOID:1240, DOID:1319, DOID:1324, DOID:1614, DOID:162, DOID:1749, DOID:1793, DOID:1909, DOID:1994, DOID:2144, DOID:225, DOID:2394, DOID:2717, DOID:2871, DOID:289, DOID:299, DOID:2994, DOID:3012, DOID:305, DOID:3068, DOID:3124, DOID:3300, DOID:3347, DOID:3376, DOID:3457, DOID:353, DOID:3565, DOID:3571, DOID:3744, DOID:3969, DOID:4, DOID:4007, DOID:4241, DOID:462, DOID:4713, DOID:4766, DOID:5041, DOID:514, DOID:5409, DOID:5654, DOID:643, DOID:6741, DOID:684, DOID:7148, DOID:759, DOID:768, DOID:769, DOID:8524, DOID:9119, DOID:945	11786482, 11788906, 11852106, 11872638, 11883440, 11953857, 11967536, 11984555, 12085226, 12094328, 12096344, 12209590, 12610780, 12698197, 12738987, 12789271, 13679996, 14648233, 14680497, 14701743, 14722922, 14729628, 15095295, 15122511, 15448010, 15466005, 15472904, 15545228, 15649950, 15700044, 15803363, 15803365, 15830705, 15849742, 16168122, 16243804, 16337852, 16437383, 16489069, 16492927, 16541312, 16609366, 16671833, 16728565, 16758118, 16764854, 16777982, 16785993, 16814250, 16880452, 16883537, 16914568, 16966377, 16998506, 17010071, 17130833, 17132695, 17143016, 17160137, 17178878, 17221157, 17250914, 17252199, 17284368, 17319790, 17387621, 17417775, 17428325, 17449902, 17477370, 17478762, 17504517, 17505880, 17537232, 17574348, 17624591, 17661168, 17671693, 17696741, 17699779, 17705858, 17719241, 17721994, 17876702, 17909016, 17909070, 17935714, 18058223, 18067229, 18085035, 18094375, 18158619, 18172190, 18175216, 18178638, 18230179, 18253122, 18264135, 18317451, 18325917, 18348141, 18348286, 18381420, 18381962, 18458534, 18465328, 18465329, 18465330, 18484200, 18557994, 18612219, 18617062, 18640791, 18642075, 18706089, 18714570, 18725978, 18759107, 18930998, 18949740, 19021634, 19030985, 19031258, 19034270, 19046423, 19048399, 19124502, 19141643, 19208263, 19212663, 19223905, 19238535, 19336573, 19351845, 19372713, 19399639, 19403344, 19435816, 19556322, 19582475, 19596263, 19602056, 19629678, 19639206, 19654313, 19657731, 19707196, 19714488, 19730444, 19760041, 19763819, 19774948, 19787241, 19787255, 19806450, 19863560, 19885596, 19911701, 20015931, 20049641, 20104224, 20204303, 20233677, 20443084, 20466735, 20472656, 20496166, 20501846, 20501855, 20564066, 20594292, 20722467, 20805372, 20818423, 20878064, 20948315, 21055153, 21056685, 21118481, 21131755, 21203526, 21244692, 21248301, 21253829, 21306611, 21354936, 21365326, 21419318, 21477265, 21478909, 21479369, 21488187, 21532285, 21599513, 21604156, 21614566, 21618645, 21667122, 21670726, 21700777, 21706156, 21719749, 21742769, 21750655, 21752283, 21761402, 21820150, 21838531, 21876083, 21921327, 21986947, 22058428, 22072393, 22114986, 22187033, 22192357, 22265415, 22292621, 22311583, 22405092, 22420423, 22422199, 22434242, 22524816, 22549273, 22551440, 22578566, 22706203, 22729912, 22768103, 22787161, 22799331, 22851211, 22862163, 22906635, 22946335, 22994752, 22994785, 23068099, 23071787, 23077249, 23109706, 23150219, 23158659, 23167364, 23246812, 23291982, 23388179, 23415889, 23468244, 23580068, 23613387, 23620777, 23639512, 23657012, 23716179, 23793604, 23803109, 23873310, 23880211, 23948750, 23959174, 23973262, 23986567, 24023325, 24065469, 24068557, 24074787, 24114315, 24146864, 24183724, 24209622, 24324613, 24403473, 24462521, 24485087, 24587254, 24687952, 24761875, 24763230, 24803582, 24870756, 24918944, 24929325, 24936644, 24937470, 25003318, 25201062, 25223380, 25323616, 25449779, 25634217, 25842825	10070314,10078939,10215036,10360661,10360664,10432928,10448115,10477429,10493959,10521924,10548311,10615230,10617473,10619258,10630175,10656431,10660629,10686936,10697504,10700188,10704738,10718211,10786679,10805949,10811497,10845276,10913678,10954253,10959049,10987229,11034530,11045784,11050663,11051239,11069416,11094302,11102977,11108660,11139324,11173637,11250681,11260656,11289122,11315715,11333292,11336244,11352966,11358831,11425268,11437099,11439364,11448907,11461078,11495820,11499690,11520573,11562177,11566345,11581185,11759829,11774352,11781824,11857491,11872638,11891537,11920788,11967536,12007188,12013534,12036913,12052252,12068296,12094328,12112314,12130671,12140760,12177798,12195423,12209590,12385006,12386822,12406399,12409647,12454775,12471212,12473587,12481003,12494468,12495879,12496062,12505256,12529183,12568360,12592359,12610780,12619115,12619116,12624785,12649339,12672316,12676907,12684392,12690581,12699063,12702551,12751373,12751374,12792793,12795838,12908823,12917215,12942643,1306132,1306133,1354594,1360245,1373310,14507240,14583457,14618615,14642925,14648717,14648719,14654539,14656402,14661035,14673037,14678295,14678969,14683420,14697642,14722922,14732927,14734460,14751518,14966683,14970869,14997059,15033823,15033824,15057823,15095295,15122511,15138483,15138484,15138564,15161699,15202010,15217503,15221794,15239132,15264274,15334544,15339900,15342977,15351094,15361853,15382084,15385111,15466005,15472904,15488637,15492928,15520402,15535844,15557796,15576832,15583825,15589576,15595626,15609121,15645010,15649950,15668471,1567185,15700044,15706428,15717000,15727243,15802278,15803363,15803365,15810020,15818573,15837541,15852425,15910949,1591732,15930334,15951971,15980987,15987455,15987456,15993272,15993273,16012732,16043347,16080966,16093439,16218901,16234517,16237564,16239104,16257342,16287077,16312222,16322341,16331344,16337852,16457699,16469160,16489069,16489071,16492927,16527158,16527608,16551709,16605057,16607614,16644204,16671833,16685266,16736287,16757721,16758118,16772121,16823179,16825125,16830057,16846527,16864176,16880452,16883537,16890317,16897426,16897746,16914568,16929790,16941664,16982735,16996204,16998506,17010071,17010193,17016484,17018785,17026620,17047088,17054774,17063273,17063278,17080308,17085682,17099872,17113724,17113725,17119686,17121939,17132159,17132695,17132696,17164383,17174984,17178195,17187232,17214356,17221157,17224074,17224268,17250914,17284368,17292821,17301692,17318340,1732054,17330805,17333333,17333477,17341484,17380889,17388661,17420451,17428320,17428325,17449902,1746906,17504517,17505880,17508290,17537232,17541742,17572079,17573968,17602067,17617928,17624591,17624602,17626182,17636422,17637751,17642181,17661168,17683073,17694537,17697391,17705858,17721994,17764113,17876702,17909070,17917139,17935274,17962732,18000525,18024211,18058223,18085035,18094375,18172189,18172190,18172499,18175216,18204794,18223478,18230179,18248785,18253122,18258506,18271932,18297428,18306035,18311481,18327210,18335499,18348286,18350249,18356318,18381420,18381962,18402691,18403774,18411428,18411429,18411430,18415014,18431737,18431743,18454046,18465328,18465330,18467741,18484200,18493234,18498133,18544032,18544968,18557994,18575892,18630122,18676774,18685109,18706089,18714570,18725978,18759107,18782450,18786442,18797466,18822852,18930998,18949740,18950515,19020749,19021634,19027287,19030985,19035277,19035452,19046423,19048622,19077243,19092773,19099573,19124502,19127115,19153073,19188147,19190165,19193430,19214744,19288605,19330026,19336573,19338683,19360465,19367277,19372580,19372713,19399639,19401704,19403344,19432969,19434886,19437535,19470724,19494791,19506017,19567506,19593635,19609724,19657711,19657731,19661131,19672706,19703879,19707196,19707334,19714488,19717094,19725991,19728758,19730444,19731257,19763819,19787241,19789321,19796081,19805189,19851859,19854294,19863560,19887619,19895279,19911701,19917880,19924528,19930977,20003265,20017945,20021639,20025740,20041885,20046159,20056007,20081803,20089604,20099200,20127253,20127978,20133255,20200495,20221692,20223004,20223018,20233462,20233468,20234365,20299982,20301488,20306497,20346647,20434834,20443055,20466735,20472656,20482849,20486992,20496166,20501846,20504346,20512659,20522432,20549370,20549698,20554195,20589936,20594292,20597917,20597918,20614030,20630075,20664703,20676126,20679727,20679739,20682393,20690207,20704938,20722467,20728566,20735817,20805372,20816575,20823331,20875877,20919953,20944121,20963481,21044962,21049466,21056685,21061796,21071137,21079577,21080063,21092294,21107729,21120647,21131755,21134653,21151591,21152100,21153458,21165771,21167021,21177507,21188122,21203526,21203900,21207249,21212030,21225465,21244692,21253829,21325450,21336636,21356067,21360002,21364938,21365326,21373875,21409391,21423775,21425139,21445572,21457773,21461994,21461995,21463514,21465532,21475903,21477265,21502814,21512767,21514041,21514219,21528178,21533530,21535297,21542898,21545224,21556366,21562711,21569354,21570352,21614566,21618645,21635553,21642658,21655990,21657155,21667122,21673677,21698407,21700777,21701879,21706156,21710692,21717524,21741598,21761402,21779361,21790896,21808882,21810023,21820150,21831953,21833626,21837677,21838531,21875255,21876079,21876083,21887486,21898661,21910159,21921327,21946351,21947821,21958427,21996731,22041887,22048815,22058428,22072393,22079734,22114986,22116506,22187033,22248507,22292621,22311583,22313396,22315133,22315424,22354696,22356477,22362584,22379889,22392042,22405092,22419737,22420423,22428932,22438871,22441895,22446188,22455664,22476849,22507745,22520019,22551440,22610646,22616941,22649089,22649661,22653678,22672556,22684454,22691290,22698404,22706203,22722193,22722202,22729912,22736197,22737080,22741010,22754369,22768103,22784616,22785213,22797073,22799331,22811390,22822097,22839103,22843497,22851211,22862163,22864638,22866089,22875744,22878818,22886769,22899882,22903472,22920207,22920209,22928966,22945757,22946335,2294744,22981675,22982566,22994752,22994785,23000897,23014523,23034890,23062488,23068099,23070345,23071787,23074406,2307471,23079576,23109706,23131146,23150219,23161755,23171949,23184205,23242585,23246812,23291132,23300655,23315874,23318652,23329222,23357080,23359294,23374397,23389445,23409019,23415889,23418309,23435420,23464690,23468244,23469205,23471649,23483119,23509284,23580068,23586058,23587008,23593342,23601657,23652375,23667202,23667851,23675882,23681778,23704974,23713947,23716179,23739063,23747889,23769286,23779253,23780888,23803109,23806170,23836010,23836555,23860775,23873024,23880211,23886119,23886136,23904845,23935381,23948750,23973262,23986567,24012720,24051696,24065469,24068557,24070710,24074787,24091768,24093668,24096176,24096545,24096568,24111759,24114282,24114315,24114677,24118529,24125968,24138928,24166281,24169358,24205362,24209622,24220311,24265703,24306927,24359602,24373500,24380854,24390236,24403251,24415413,24416132,24440483,24460348,24462521,24469047,24477928,24486524,24487586,24498881,24526178,24531711,24552967,24557336,24583070,24595525,24604328,24608573,24612173,24618153,24621502,24625245,24626184,24658082,24658971,24667108,24669823,24672738,24677579,24687952,24693197,24696551,24702488,24713400,24723567,24755883,24760004,24761875,24764757,24768477,24796624,24800916,24803582,24811890,24815189,24830819,24833724,24883302,24884479,24894818,24909504,24913694,24916694,24918820,24918944,24924774,24929325,24934552,24936644,24949432,24961464,24986639,25009010,25014225,25047674,25048467,25051299,25051360,25052705,25075023,25091696,25105660,25117064,25135691,25161863,25169539,25186065,25186627,25201062,25201186,25226867,25231403,25238946,25252808,25267515,25277197,25281216,25287518,25288723,25292094,25294903,25296970,25297453,25307450,25307991,25309843,25320628,25326397,25330149,25351767,25355026,25358520,25364765,25368020,25390899,25392696,25398538,25407308,25414026,25415051,25428789,25449779,25455730,25457635,25466287,25467110,25471792,25479140,25483966,25490678,25493073,25503501,25522274,25527189,25528023,25537147,25538195,25546409,25564201,25583358,25583476,25591616,25597471,25605744,25616998,25619829,25619955,25620657,25622547,25629933,25629968,25633981,25634217,25649770,25650659,25658463,25671134,25672434,25674498,25682741,25688711,25713166,25736863,25745605,25749523,25754205,25757876,25770298,25788226,25820592,25824734,25825707,25831047,25835597,25842825,25848941,25850293,25850943,25854391,25854408,25870263,25871911,25884806,25886164,25923085,25925845,25927356,25936246,25958056,25961742,25964535,25979597,25979954,25981898,25998939,26003292,26004083,26004085,26005711,26006067,26009308,26011570,26014290,26021831,26029016,26032359,26034701,26049273,26051240,26054330,26063617,26070152,26070530,26074075,26079153,26083025,26084292,26088128,26094658,26095524,26095796,26099045,26109346,26140185,26148235,26171916,26176230,26188904,26200835,26215675,26219241,26219265,7478429,7546836,7547224,7547638,7560890,7577475,7591270,7671254,7794027,7819270,7908218,7912561,7914742,7923057,7966399,7981072,8012999,8013000,8013003,8033152,8137235,8137297,8158773,8314300,8348538,8423624,8455204,8496982,8527388,8541113,8605112,8608980,8616837,8622078,8632491,8640237,8640774,8651599,8672929,8688334,8695152,8709940,8718525,8814449,8869100,8880869,8881452,9018120,9053853,9067756,9071571,9088032,9099970,9113074,9259397,9263629,9329586,9337692,9337693,9408751,9408754,9467939,9484829,9569050,9616288,9643688,9699648,9764816,9825836,9865903	102578,107269,113705,113721,114480,116806,116899,120360,121360,126375,128990,151385,151623,153619,155600,155730,160998,164831,167000,168461,175200,176807,180201,189902,190020,191170,192090,260350,600013,600085,600160,600185,600211,600778,600814,601436,601622,601728,601763,602544,602667,602681,602908,603137,603369,604124,604311,604373,604607,605100,605235,605333,605532,606441,606837,607110,607240,607463,607585,607699,607986,609337,609351,609455,609696,609704,610104,610105,610789,611210,611564,611954,612105,612909,613369,614041,614405,614740,615107,615177,616415
3	MIM113705	BREAST CANCER 1 GENE; BRCA1	false	672	BRCA1	202, 2210, 2211, 2213, 2214, 2215, 238, 240, 242, 2686, 2776, 2783, 2786, 2787, 2788, 2811, 2813, 2814, 2815, 2817, 2818, 2819, 2820, 2822, 2823, 2824, 2825, 433, 434, 435, 436, 438, 5400, 964		DOID:10283, DOID:10534, DOID:10652, DOID:10787, DOID:1089, DOID:11260, DOID:1520, DOID:1614, DOID:162, DOID:1749, DOID:1909, DOID:1994, DOID:2144, DOID:225, DOID:2394, DOID:2769, DOID:2871, DOID:289, DOID:3007, DOID:3114, DOID:3459, DOID:3588, DOID:3910, DOID:4, DOID:4001, DOID:4241, DOID:462, DOID:4766, DOID:5654, DOID:6741, DOID:722, DOID:7843, DOID:8552, DOID:8719, DOID:9796, DOID:9973		2211, 2213, 2783, 2786, 2787, 2788, 2815, 2817, 2818, 2822, 2823, 2824, 435, 5400		DOID:10283, DOID:10534, DOID:1520, DOID:1614, DOID:162, DOID:1749, DOID:1909, DOID:1994, DOID:2144, DOID:225, DOID:2394, DOID:2871, DOID:289, DOID:3007, DOID:3114, DOID:3459, DOID:3588, DOID:3910, DOID:4, DOID:4241, DOID:462, DOID:4766, DOID:5654, DOID:6741, DOID:722, DOID:8552, DOID:9796	11793480, 11916966, 11933198, 12019214, 12100744, 12237897, 12242698, 12353262, 12362311, 12440810, 12442273, 12442274, 12442275, 12453858, 12497638, 12607598, 12647291, 12677558, 12698194, 12698198, 12815598, 12815604, 12872263, 13679996, 14559807, 14612409, 14701743, 14760071, 15041722, 15066328, 15168169, 15170666, 15319244, 15345109, 15365993, 15485898, 15591272, 15733268, 15785095, 15803125, 15803127, 15900600, 15936476, 15983021, 15986445, 16026807, 16168130, 16271956, 16331276, 16541315, 16567799, 16718381, 16724249, 16724273, 16760288, 16769276, 16837909, 16912201, 16912212, 16914727, 16940443, 16945238, 16949048, 16996204, 16998498, 16998499, 17018160, 17039264, 17061047, 17063270, 17180310, 17253935, 17257844, 17307836, 17333336, 17333343, 17428325, 17492376, 17497966, 17520345, 17557253, 17599361, 17612526, 17626182, 17635951, 17661168, 17697535, 17719744, 17851763, 17922257, 17922413, 17932744, 17952592, 17972172, 17987791, 17990525, 18000219, 18030615, 18045956, 18071589, 18092194, 18095152, 18095154, 18098285, 18158280, 18175216, 18204050, 18205043, 18241344, 18257128, 18258506, 18269736, 18285832, 18286383, 18296025, 18340530, 18355772, 18375895, 18400253, 18513387, 18521744, 18523885, 18538349, 18642075, 18645608, 18647968, 18662409, 18694767, 18710587, 18752448, 18782836, 18798071, 18813953, 18819001, 18835712, 18950515, 18971141, 19012002, 19012246, 19079346, 19083511, 19098453, 19190334, 19197335, 19200354, 19214744, 19246281, 19287951, 19298662, 19307946, 19336573, 19370414, 19372557, 19372713, 19374245, 19381686, 19383352, 19440381, 19484476, 19491284, 19522853, 19615284, 19619314, 19656774, 19656998, 19669600, 19671671, 19707196, 19729830, 19839046, 19843326, 19858402, 19863560, 19877382, 19877752, 19885732, 19887602, 19920816, 19940364, 20038817, 20041308, 20077502, 20103632, 20104584, 20134318, 20135344, 20177704, 20209131, 20215423, 20234119, 20309627, 20338046, 20345474, 20353281, 20368571, 20371364, 20376556, 20384635, 20398395, 20413709, 20418484, 20451485, 20453858, 20458532, 20470789, 20472656, 20505321, 20507347, 20513533, 20579331, 20652397, 20694749, 20727230, 20730487, 20733129, 20804917, 20807450, 20809358, 20820192, 20838878, 20840220, 20845286, 20852631, 20862552, 20878485, 20882403, 20890790, 20972632, 20978112, 21063910, 21080930, 21118481, 21123638, 21135055, 21161372, 21190077, 21191178, 21196292, 21221768, 21336636, 21336637, 21343941, 21394826, 21404118, 21410590, 21427728, 21455666, 21496870, 21499684, 21520273, 21537840, 21570976, 21591024, 21598251, 21607289, 21614564, 21643751, 21653198, 21666281, 21666725, 21681822, 21691706, 21708937, 21742769, 21765473, 21799032, 21869484, 21890493, 21898151, 21918853, 21918854, 21978880, 22032251, 22032289, 22034289, 22053997, 22072393, 22076508, 22110403, 22113258, 22116506, 22120723, 22167321, 22179631, 22262859, 22311183, 22333603, 22362584, 22382806, 22396490, 22402307, 22425665, 22426855, 22476849, 22488590, 22535016, 22569005, 22576580, 22579790, 22591913, 22613997, 22614657, 22685544, 22691290, 22706203, 22729394, 22734169, 22739995, 22744714, 22752604, 22753153, 22768030, 22864640, 22915751, 22931600, 22946335, 22962264, 23011509, 23050611, 23055523, 23066998, 23082475, 23110154, 23172369, 23175448, 23192404, 23232912, 23276146, 23278966, 23317271, 23320992, 23335114, 23350388, 23405268, 23409019, 23447579, 23458327, 23469205, 23483928, 23544013, 23614934, 23615136, 23624750, 23624935, 23640417, 23674270, 23704879, 23740344, 23767878, 23842040, 23877192, 23879077, 23918944, 23928241, 23935836, 23957571, 23958087, 23975317, 23982256, 23982851, 23992000, 24000781, 24026861, 24131977, 24136669, 24140203, 24145348, 24145998, 24153343, 24191513, 24191908, 24217135, 24258259, 24297685, 24306927, 24312913, 24342616, 24378347, 24458845, 24477976, 24479546, 24519767, 24526546, 24529552, 24566764, 24591564, 24600974, 24615043, 24625110, 24629213, 24884718, 24915755, 24947112, 25041116, 25092866, 25372568, 25445393, 25447904, 25480944, 25522926	20407015,20411323,20413709,20417865,20418484,20422428,20427433,20428820,20428881,20429623,20429624,20434415,20436502,20439215,20448375,20451485,20452659,20453858,20455026,20458532,20459590,20459916,20461453,20467918,20470789,20472656,20472659,20473602,20473725,20482762,20486992,20490651,20490964,20491084,20502973,20505321,20507347,20507642,20512334,20512659,20513533,20521098,20535403,20537530,20537966,20541936,20542480,20544271,20549370,20555000,20567624,20567632,20567915,20567916,20568893,20569256,20570322,20574927,20576095,20577821,20579331,20579712,20582464,20582465,20596889,20597917,20599945,20608970,20608971,20608972,20609467,20614009,20614180,20617377,20619389,20622893,20623183,20623332,20625126,20625817,20631078,20632057,20632086,20632911,20637093,20638925,20647335,20651350,20652397,20652400,20653694,20658644,20664511,20664703,20668305,20676126,20676533,20676618,20676756,20676758,20682973,20683152,20683691,20690207,20694749,20697526,20697527,20697805,20697807,20711702,20713529,20714815,20719876,20721735,20721747,20721750,20722133,20722467,20723247,20727230,20727672,20730485,20730487,20730959,20733460,20735307,20735817,20798217,20798986,20804917,20805372,20807450,20809358,20810374,20812602,20814817,20815029,20816575,20820192,20828531,20829330,20834076,20838878,20840220,20842456,20842729,20844547,20845286,20845796,20848107,20852631,20852946,20854071,20855963,20858716,20859573,20875877,20876346,20877296,20877320,20877337,20877436,20878461,20878484,20882403,20890790,20919953,20920338,20921021,20921464,20921896,20924075,20937646,20941507,20942901,20943632,20944121,20947401,20948822,20950396,20956982,20960228,20967475,20972632,20975737,20978112,20978178,20979543,20980697,21034216,21034812,21036739,21042765,21055990,21063910,21069385,21069451,21069671,21079137,21080741,21092294,21098706,21098759,21099359,21102443,21108794,21113654,21113804,21114847,21117951,21118151,21118973,21119070,21123638,21125072,21127985,21132007,21134653,21135055,21137066,21140206,21147198,21147529,21147766,21149333,21153684,21156238,21161370,21161372,21163763,21165771,21166701,21169536,21170648,21172068,21178264,21181439,21183737,21190077,21191178,21194536,21195000,21196292,21203900,21204612,21204799,21205738,21217819,21219598,21221768,21233401,21242970,21244692,21247402,21253794,21264845,21267012,21268715,21271559,21276604,21281505,21282464,21283676,21285145,21285147,21285148,21285156,21285249,21286804,21287534,21289518,21295272,21296416,21305653,21306899,21315704,21318382,21319262,21327469,21327470,21331759,21336547,21336636,21336637,21337561,21339094,21343941,21344236,21344391,21345144,21356067,21358336,21360002,21363924,21365267,21365619,21368065,21370501,21372041,21373873,21376569,21382771,21383541,21388048,21391735,21393566,21394302,21394499,21394826,21396117,21399615,21400086,21404118,21404276,21406404,21407215,21409391,21409392,21410345,21410590,21414716,21421115,21424107,21425134,21425892,21427553,21427728,21431873,21435948,21441093,21444325,21444675,21444680,21444874,21445571,21455666,21455897,21461994,21461995,21463514,21465317,21466675,21472990,21473589,21482494,21484799,21487411,21489318,21497495,21499684,21503673,21509758,21520273,21523713,21523855,21524569,21526426,21531767,21533530,21535297,21537840,21537932,21541702,21553119,21556001,21557222,21558506,21562711,21569354,21570850,21572332,21574625,21587115,21591024,21593217,21593597,21598239,21598251,21600381,21603858,21604016,21607289,21609478,21612928,21614564,21618216,21618343,21618645,21637635,21643751,21653198,21654687,21655990,21656744,21661378,21665305,21666281,21666725,21668996,21670699,21673012,21677381,21679271,21681822,21684693,21684708,21691706,21698754,21700459,21701879,21706030,21707865,21708019,21708937,21709021,21711529,21717445,21718592,21718651,21723046,21725594,21727289,21729660,21735045,21735691,21742769,21745498,21751003,21761160,21761396,21762248,21764559,21765473,21766209,21771338,21774837,21775519,21777457,21778572,21778574,21778575,21778580,21779462,21779467,21781528,21799032,21808774,21809034,21811815,21816844,21819606,21829373,21830012,21834074,21835029,21840613,21846369,21847643,21850394,21851340,21853936,21854619,21856457,21858416,21862407,21862729,21863131,21865136,21868518,21869484,21870267,21871984,21873261,21873780,21875255,21875488,21875844,21876083,21878640,21882850,21887486,21890493,21893034,21895635,21896163,21898151,21898384,21900106,21900108,21901790,21909479,21913063,21913181,21915368,21916573,21918853,21918854,21919919,21931031,21932393,21933912,21934105,21935911,21939546,21947752,21951318,21954546,21960690,21976967,21978880,21980511,21984204,21985164,21986848,21989022,21989927,21990146,21996087,21996371,21996731,22002566,22006184,22009639,22010008,22011761,22015727,22016143,22016618,22019631,22024613,22025145,22032251,22032289,22032724,22032731,22034289,22034435,22037779,22042950,22043054,22044372,22044689,22046493,22048556,22048643,22048815,22052327,22053997,22058428,22072316,22072393,22076253,22076508,22078348,22081245,22082486,22083523,22084573,22085394,22085629,22098958,22103901,22106552,22110403,22111833,22112320,22113258,22114986,22116506,22120723,22122941,22124624,22127115,22129206,22135240,22135625,22136207,22139894,22144499,22145984,22147742,22157293,22166947,22167321,22170030,22172724,22179631,22179695,22185575,22187037,22187038,22192953,22193408,22211105,22212556,22217331,22217648,22218795,22218796,22227970,22228431,22228432,22234518,22240989,22246204,22249258,22252577,22258036,22260402,22262852,22262859,22263793,22264603,22266096,22270937,22274317,22277901,22279619,22295226,22295308,22297469,22304236,22306997,22307791,22311183,22311583,22312502,22313048,22313396,22314128,22315424,22320316,22322863,22327776,22328717,22331459,22331464,22331715,22333603,22335919,22339411,22347400,22348646,22350503,22351618,22356477,22357256,22357538,22357897,22359284,22362584,22366898,22370324,22370629,22375716,22381151,22382806,22389315,22392492,22395474,22396490,22399190,22401137,22401667,22402307,22405187,22415235,22416063,22420687,22425665,22426855,22429936,22430266,22431191,22431556,22433712,22434244,22434525,22434526,22436609,22438049,22441502,22441895,22443171,22443199,22450359,22454054,22460208,22473970,22476429,22476849,22477030,22481874,22486713,22488590,22492723,22492986,22493152,22496457,22504672,22505525,22507745,22514011,22516946,22519360,22520950,22522501,22525576,22525577,22527099,22535016,22543000,22544547,22544570,22544576,22556274,22560561,22562176,22564871,22569005,22569898,22576213,22576580,22580995,22581835,22583824,22586318,22588560,22589545,22591913,22593799,22614657,22617257,22619651,22629260,22638769,22641341,22646717,22649661,22655046,22655123,22662240,22665067,22666314,22666503,22669161,22670560,22678057,22682623,22683426,22684231,22684454,22685544,22691290,22692731,22693372,22695536,22702070,22703186,22706117,22706203,22706629,22706632,22711610,22713736,22722067,22724568,22725699,22729278,22729394,22729890,22729891,22734169,22735547,22736197,22737080,22739988,22739995,22740003,22740196,22744338,22744714,22752289,22752604,22753008,22753153,22753590,22754593,22762150,22762204,22765268,22767328,22767648,22768030,22777348,22778154,22784616,22787115,22788243,22788971,22789542,22791366,22798144,22803146,22807977,22811390,22817698,22817731,22820987,22821364,22826208,22838957,22842985,22843497,22846737,22846738,22848303,22851211,22857521,22864638,22864640,22866093,22869732,22874498,22875640,22875744,22889334,22889437,22889855,22897714,22901201,22901290,22901454,22901997,22906755,22911665,22915751,22915752,22917213,22920209,22920212,22920215,22924267,22926736,22929433,22931039,22931600,22933969,22934728,22938492,22941933,22946335,22956590,22962264,22965072,22967451,22968923,22970155,22976806,22977638,22982855,22983061,22986510,23009828,23011509,23011797,23012299,23012300,23012302,23012305,23012306,23014523,23021409,23028879,23031619,23034506,23037493,23038782,23041473,23047605,23050611,23054243,23055523,23055798,23064514,23065030,23066998,23069884,23070345,23071261,23071597,23074186,23081724,23082475,23091104,23091540,23093327,23096355,23107584,23109704,23110154,23112151,23113073,23116406,23117857,23126058,23127309,23131224,23131665,23131904,23140372,23142414,23146216,23146383,23150219,23151675,23152011,23155271,23160909,23161755,23161852,23164213,23165859,23165893,23172369,23173005,23175448,23184082,23184400,23187732,23190577,23192404,23200932,23202946,23203101,23203849,23210696,23211528,23213058,23216102,23216834,23216985,23220468,23223009,23224779,23225145,23225146,23225170,23231005,23232912,23233716,23242612,23246696,23259762,23263908,23264090,23267305,23269995,23271408,23276146,23277395,23280632,23284877,23289006,23292077,23292082,23292943,23293602,23296058,23300341,23300655,23302520,23303449,23315029,23317271,23317938,23318652,23319656,23319807,23320992,23325583,23326344,23326384,23335114,23337117,23341105,23342520,23353771,23354368,23354978,23354980,23358415,23359225,23359482,23362014,23364677,23370825,23371468,23372765,23373023,23374397,23375855,23376355,23381743,23383274,23388117,23391663,23393598,23397024,23397111,23405268,23406733,23407556,23409019,23409121,23412797,23414320,23415259,23415889,23416467,23417902,23426861,23433111,23447579,23448362,23448497,23451128,23456555,23458327,23462719,23462720,23462725,23464690,23465277,23467066,23468243,23468639,23469205,23469566,23483928,23487443,23490645,23496813,23497550,23498687,23501099,23504064,23506684,23508738,23508778,23509290,23516880,23517070,23517234,23519070,23522065,23524581,23528734,23535278,23536562,23536787,23539753,23544012,23544013,23545363,23549953,23552812,23552954,23558900,23562577,23564750,23564760,23567481,23569343,23569533,23576707,23585894,23586058,23593081,23599763,23601657,23607206,23607692,23609471,23614934,23615785,23618579,23620175,23621881,23624750,23624778,23624935,23624936,23628597,23633455,23640109,23640417,23650262,23652375,23656790,23657012,23657760,23665934,23666105,23666596,23667202,23670131,23673076,23674270,23675882,23689538,23692813,23695030,23695190,23704879,23704974,23704984,23706288,23707952,23710914,23720450,23729656,23740344,23746934,23747889,23747895,23749772,23754181,23760496,23762568,23763326,23764426,23767878,23770079,23772696,23772886,23776363,23778266,23779253,23784379,23787919,23788959,23800003,23802008,23803109,23805307,23806170,23810788,23812457,23813303,23815011,23824362,23824539,23824643,23824750,23826138,23837641,23840564,23842040,23847351,23849371,23850973,23851432,23853209,23855721,23856272,23860775,23861169,23862292,23863842,23864650,23867111,23870334,23872790,23876852,23877192,23879077,23880155,23880761,23881989,23886119,23897704,23901102,23909039,23911796,23911928,23918944,23929434,23934182,23934762,23935105,23935381,23935836,23940062,23940229,23940285,23941127,23945289,23954390,23955079,23957571,23958087,23961350,23966166,23966579,23967248,23967281,23972475,23974388,23975317,23977390,23980083,23980690,23982851,23984822,23991171,23992000,23996866,24000781,24004112,24004841,24010542,24013928,24021253,24025256,24026861,24027083,24036693,24038098,24038529,24040146,24040396,24042365,24044557,24045978,24052750,24062231,24062981,24066189,24067368,24071502,24074613,24080249,24081944,24085845,24091731,24093668,24094589,24096176,24104963,24104964,24111759,24113619,24114282,24114859,24116874,24117034,24120138,24121664,24123194,24125968,24127257,24127632,24129347,24129975,24131971,24131974,24131977,24131978,24136669,24136930,24137204,24137399,24139550,24140203,24144839,24145348,24145998,24146815,24151232,24151509,24152366,24152768,24153426,24155753,24155760,24156927,24166279,24166281,24170211,24171172,24171766,24172832,24176171,24177987,24188377,24191513,24191908,24196303,24205493,24210736,24212087,24217135,24220311,24223121,24237098,24239235,24249303,24249359,24252502,24253485,24253812,24258259,24260093,24265860,24268650,24273914,24276029,24276478,24278741,24279344,24285840,24285858,24289560,24289923,24294538,24295492,24297247,24297685,24301948,24306927,24309373,24309564,24312913,24314328,24317509,24324792,24326623,24332935,24335192,24337145,24337974,24340831,24342616,24346128,24346285,24348864,24349422,24351291,24355485,24357847,24359560,24359602,24366376,24366442,24368245,24372530,24372583,24377810,24378347,24378767,24379250,24380557,24381055,24387337,24388706,24389137,24389207,24390236,24395671,24398512,24402422,24403251,24403501,24415413,24415441,24422569,24423863,24423928,24429354,24432435,24433082,24442344,24443257,24452282,24454456,24457463,24458845,24464625,24469398,24470238,24472143,24472556,24475217,24477976,24478461,24479546,24481326,24481681,24484606,24489760,24490130,24492834,24498881,24501658,24502362,24502646,24504028,24506032,24507701,24519389,24519767,24522996,24528374,24529552,24532140,24553124,24556685,24556691,24562705,24565757,24566764,24567197,24567396,24569222,24573411,24578176,24581343,24584753,24587872,24591564,24600974,24603131,24603941,24607238,24615043,24619173,24623488,24625110,24625245,24629213,24633894,24639535,24647776,24649147,24655800,24660075,24667084,24667779,24672950,24675476,24675952,24675953,24676784,24677579,24678132,24678242,24681740,24687378,24692579,24695549,24698998,24700448,24702488,24704793,24710307,24711893,24726234,24728577,24729269,24733792,24734899,24742220,24747666,24747838,24748567,24754577,24763230,24764694,24764757,24765210,24770866,24772314,24784001,24789418,24792170,24796624,24797986,24798692,24800916,24800917,24807107,24809779,24817481,24824314,24824628,24827126,24829859,24830819,24832651,24839033,24839250,24847251,24856850,24857120,24857126,24860786,24863809,24870721,24871662,24872733,24882343,24884479,24884718,24884828,24887359,24891455,24891549,24894332,24894343,24894818,24904527,24905675,24906410,24909178,24910535,24913694,24914237,24915755,24916180,24917463,24918820,24928521,24933103,24934793,24938600,24942235,24942640,24944648,24944674,24946155,24946157,24947112,24947414,24951267,24955146,24961674,24962108,24963051,24969692,24969878,24972688,24986639,24987308,24998779,24999498,25001612,25006250,25006670,25007954,25010005,25013433,25017248,25025957,25026298,25036236,25041042,25041116,25042481,25043256,25043748,25047474,25048467,25051360,25053764,25060751,25062114,25066186,25066311,25066507,25067956,25075023,25082516,25086635,25091696,25092866,25099078,25103497,25103822,25104443,25111287,25129345,25132264,25138101,25144364,25146351,25151137,25155055,25159706,25161863,25176351,25177489,25178515,25182961,25186627,25186909,25187270,25191729,25192939,25193512,25194442,25202071,25205036,25216750,25225064,25225577,25227663,25228385,25228651,25231195,25236687,25238946,25243101,25251729,25252691,25253066,25256238,25264941,25273865,25274085,25285241,25286972,25287518,25288723,25294198,25294903,25299420,25300558,25301325,25319390,25320599,25329591,25330149,25331261,25333258,25337234,25337278,25337581,25339023,25341009,25342642,25342917,25348513,25352972,25355019,25355026,25355401,25357043,25360583,25366685,25368521,25371446,25371887,25372568,25372649,25373702,25374583,25376744,25381882,25386809,25394901,25395318,25400221,25400280,25403211,25403427,25406994,25412848,25414026,25415331,25416589,25416788,25417703,25418592,25421723,25426449,25428789,25429655,25434423,25434434,25435542,25445393,25445425,25447091,25447904,25448685,25452441,25460500,25461178,25467110,25467311,25470109,25472498,25472942,25475740,25477366,25479140,25480878,25480944,25482617,25483079,25483082,25483746,25485588,25486192,25486197,25486481,25490378,25490678,25492294,25497410,25502281,25503501,25503966,25504347,25510067,25510853,25520075,25522274,25522926,25526195,25527230,25528020,25528023,25528024,25531258,25531315,25533736,25536299,25536544,25557581,25559914,25560807,25566982,25575445,25579073,25579682,25583261,25586199,25591598,25604794,25605143,25605744,25607646,25609482,25613119,25613194,25614115,25616998,25619829,25619955,25622084,25622547,25622745,25624909,25625638,25628955,25629968,25632310,25633036,25634209,25636233,25636482,25646469,25650659,25652403,25654734,25659039,25665554,25666743,25673085,25673166,25674498,25678442,25678823,25679396,25682074,25683334,25686112,25688741,25689650,25690937,25692405,25695063,25700605,25705321,25711630,25712764,25714301,25716084,25722380,25734415,25735359,25736863,25740706,25746941,25748678,25752562,25755688,25758301,25759620,25762631,25773855,25774336,25777348,25778335,25783183,25784836,25786861,25788227,25788320,25789047,25789811,25794083,25794774,25797244,25800897,25803307,25804384,25805039,25806234,25808098,25811344,25814515,25816289,25818813,25820931,25823331,25823848,25825120,25825688,25825707,25830658,25833210,25833212,25834617,25834950,25835597,25836596,25838159,25838294,25839702,25847929,25847936,25848941,25849179,25850293,25856039,25857409,25859162,25861310,25862863,25863477,25865228,25878326,25879355,25880076,25883215,25884663,25884701,25884734,25885115,25889730,25890200,25893891,25896959,25902740,25905441,25905921,25909142,25909287,25909997,25911348,25918678,25919761,25920394,25923920,25925750,25925845,25927284,25927356,25932169,25932181,25935535,25935583,25936246,25937263,25940428,25943835,25945795,25948675,25951739,25952778,25956309,25958056,25960189,25960719,25960720,25960721,25960722,25961039,25964535,25964547,25969759,25970777,25971130,25971625,25975349,25975955,25981734,25983549,25986046,25986460,25987085,25988596,25989275,25992773,25995421,26003539,26004083,26006067,26010302,26011570,26012643,26014432,26022977,26026075,26026974,26027929,26028963,26029931,26034659,26037256,26041759,26048987,26052229,26057449,26061043,26067930,26071757,26076776,26082817,26082944,26083025,26085381,26085575,26086567,26088128,26092709,26094658,26094681,26100884,26106036,26108708,26109977,26113392,26114234,26118501,26124328,26124332,26125302,26125600,26137147,26137966,26140185,26147747,26150446,26150619,26152113,26156012,26158050,26162908,26163143,26170692,26174937,26180747,26181175,26182991,26183948,26185742,26187060,26195121,26195437,26196251,26199574,26205471,26214710,26219241,26219265,26221963	113705,114480,114610,120435,133430,137215,148500,153432,156491,164831,167000,167780,173325,173870,176807,176943,179617,190020,191170,208900,260350,600013,600183,600185,600814,600936,600982,601387,601593,601728,601772,601912,601937,602667,603089,603129,604040,604124,604289,604370,604373,604378,604986,605365,605422,605724,605819,605882,606504,607585,608413,608665,609309,609337,609351,609416,610355,611416,612555,613399,613984,615514,615784
4	MIM120435	LYNCH SYNDROME I	false	4436, 5378	MSH2, PMS1	1078, 1335, 2224, 2226, 2740, 289, 290, 291, 368, 369, 370, 374, 375, 376, 377, 378, 380, 431, 433, 434, 438	path:hsa05200, path:hsa05210	DOID:10283, DOID:10286, DOID:10534, DOID:11019, DOID:1104, DOID:1240, DOID:1281, DOID:1282, DOID:1319, DOID:1380, DOID:162, DOID:1749, DOID:1793, DOID:1909, DOID:1994, DOID:219, DOID:225, DOID:2870, DOID:2871, DOID:2876, DOID:2994, DOID:3000, DOID:3007, DOID:3040, DOID:305, DOID:3300, DOID:3459, DOID:3463, DOID:353, DOID:3744, DOID:3748, DOID:4, DOID:4036, DOID:4102, DOID:4241, DOID:4450, DOID:4607, DOID:462, DOID:4766, DOID:4905, DOID:4945, DOID:4947, DOID:4948, DOID:5041, DOID:5654, DOID:619, DOID:684, DOID:8923, DOID:927		2224	path:hsa05200, path:hsa05210	DOID:10283, DOID:10286, DOID:10534, DOID:11019, DOID:1104, DOID:1240, DOID:1281, DOID:1319, DOID:162, DOID:1749, DOID:1793, DOID:1909, DOID:1994, DOID:219, DOID:225, DOID:2871, DOID:2994, DOID:3000, DOID:3007, DOID:305, DOID:3300, DOID:3459, DOID:353, DOID:3744, DOID:3748, DOID:4, DOID:4241, DOID:4450, DOID:462, DOID:4766, DOID:4905, DOID:5041, DOID:5654, DOID:684, DOID:8923	16252083, 17922223, 21156417	10575566,10954253,11034530,11260656,11369138,11385712,11477562,11733219,12470655,12529969,12894346,14735197,15340261,15523909,15583795,15937982,16227397,16283884,16311127,16948859,16978908,17026620,17394628,17466051,17613548,17616687,17846840,17922223,17939062,17949280,17950381,18330910,18426915,19117025,19188145,19476642,19575290,19706203,19728162,19728758,19781088,19851887,19924528,20205716,20215533,20305446,20552889,20708344,21047769,21228925,21566726,21735691,22034109,22083523,22248507,22285073,22331944,22454054,22750649,22811390,22933969,22992699,23091106,23164213,23372687,23385444,23552734,23569533,23695190,23779253,23852586,23886119,24072219,24351291,24723567,24884479,24921635,25075023,25103497,25238946,25371887,25479140,25490383,25503501,25986046,26101330,9616736,9713355	113705,120435,133430,158320,167000,600814,601728,602667,603348,604025,604040,607585,609309,609310,614337
5	MIM155720	MELANOMA, UVEAL	false												
6	MIM151623	LI-FRAUMENI SYNDROME 1; LFS1	false	1029, 7157	CDKN2A, TP53	1642, 2179, 2224, 2670, 2678, 2679, 2681, 2821, 2842, 2844, 3170, 3172, 5288, 5331, 577	path:hsa04110, path:hsa04115, path:hsa04210, path:hsa04310, path:hsa04722, path:hsa05014, path:hsa05016, path:hsa05160, path:hsa05162, path:hsa05166, path:hsa05200, path:hsa05210, path:hsa05212, path:hsa05213, path:hsa05214, path:hsa05215, path:hsa05216, path:hsa05217, path:hsa05218, path:hsa05219, path:hsa05220, path:hsa05222, path:hsa05223	DOID:10283, DOID:1037, DOID:1040, DOID:10437, DOID:10534, DOID:10763, DOID:10883, DOID:10952, DOID:1104, DOID:11054, DOID:11166, DOID:11801, DOID:1240, DOID:12684, DOID:127, DOID:13223, DOID:1324, DOID:13315, DOID:14330, DOID:162, DOID:168, DOID:1749, DOID:1790, DOID:1793, DOID:1907, DOID:1909, DOID:1994, DOID:2141, DOID:2144, DOID:219, DOID:2417, DOID:2513, DOID:2531, DOID:26, DOID:2627, DOID:2681, DOID:2797, DOID:2870, DOID:2871, DOID:2876, DOID:288, DOID:289, DOID:2893, DOID:297, DOID:299, DOID:305, DOID:3068, DOID:3069, DOID:3070, DOID:3113, DOID:3114, DOID:3124, DOID:3151, DOID:3233, DOID:3247, DOID:3302, DOID:3347, DOID:3369, DOID:3371, DOID:3376, DOID:3500, DOID:353, DOID:3565, DOID:3588, DOID:3672, DOID:3702, DOID:3744, DOID:3748, DOID:3829, DOID:3858, DOID:3905, DOID:3946, DOID:3962, DOID:3969, DOID:3995, DOID:4, DOID:4001, DOID:4006, DOID:4074, DOID:4241, DOID:4361, DOID:4362, DOID:4450, DOID:452, DOID:462, DOID:4725, DOID:4766, DOID:4844, DOID:4852, DOID:4866, DOID:4905, DOID:4947, DOID:4948, DOID:4985, DOID:5041, DOID:5082, DOID:5289, DOID:5409, DOID:5517, DOID:5613, DOID:5616, DOID:5889, DOID:5940, DOID:6039, DOID:6204, DOID:657, DOID:684, DOID:7474, DOID:759, DOID:768, DOID:769, DOID:8090, DOID:8524, DOID:8541, DOID:8552, DOID:8567, DOID:8577, DOID:8691, DOID:8894, DOID:8923, DOID:9119, DOID:9206, DOID:9253, DOID:9261, DOID:9352, DOID:945, DOID:9538, DOID:9675, DOID:9952	7157	2179, 2224, 2670, 2678, 2679, 2681, 2821, 2842, 2844, 3170, 3172, 5288, 5331, 577	path:hsa04110, path:hsa04115, path:hsa04210, path:hsa04310, path:hsa04722, path:hsa05014, path:hsa05016, path:hsa05160, path:hsa05162, path:hsa05166, path:hsa05200, path:hsa05210, path:hsa05212, path:hsa05213, path:hsa05214, path:hsa05215, path:hsa05216, path:hsa05217, path:hsa05218, path:hsa05219, path:hsa05220, path:hsa05222, path:hsa05223	DOID:10283, DOID:1040, DOID:10437, DOID:10534, DOID:10763, DOID:1104, DOID:11054, DOID:1240, DOID:12684, DOID:127, DOID:1324, DOID:13315, DOID:162, DOID:1749, DOID:1793, DOID:1909, DOID:1994, DOID:2144, DOID:219, DOID:2531, DOID:2627, DOID:2681, DOID:2871, DOID:289, DOID:299, DOID:305, DOID:3068, DOID:3069, DOID:3070, DOID:3114, DOID:3124, DOID:3151, DOID:3247, DOID:3347, DOID:3369, DOID:3376, DOID:353, DOID:3565, DOID:3588, DOID:3702, DOID:3744, DOID:3748, DOID:3858, DOID:3905, DOID:3969, DOID:4, DOID:4074, DOID:4241, DOID:4361, DOID:4450, DOID:462, DOID:4725, DOID:4766, DOID:4905, DOID:5041, DOID:5409, DOID:657, DOID:684, DOID:759, DOID:768, DOID:769, DOID:8524, DOID:8552, DOID:8567, DOID:8894, DOID:8923, DOID:9119, DOID:9253, DOID:9352, DOID:945, DOID:9538	11786482, 11788906, 11852106, 11869517, 11872638, 11883440, 11953857, 12200117, 12209590, 12698197, 12738987, 12789271, 13679996, 14648233, 14680497, 14722922, 14729628, 15448010, 15450420, 15545228, 15830705, 15849742, 15879498, 16168122, 16243804, 16489069, 16541312, 16609366, 16728565, 16777982, 16785993, 16814250, 17061045, 17130833, 17143016, 17178878, 17221157, 17252199, 17284368, 17319790, 17387621, 17417775, 17428325, 17449902, 17477370, 17478762, 17504517, 17505880, 17537232, 17574348, 17624591, 17696741, 17699779, 17719241, 17909016, 17909070, 17935714, 18067229, 18094375, 18158619, 18230179, 18239974, 18245468, 18264135, 18317451, 18325917, 18348141, 18348286, 18465328, 18465329, 18465330, 18612219, 18617062, 18640791, 18642075, 18714178, 18714570, 18725978, 18807517, 18949740, 19031258, 19034270, 19046423, 19048399, 19141643, 19208263, 19212663, 19223905, 19238535, 19336573, 19351845, 19403344, 19435816, 19571771, 19582475, 19596263, 19602056, 19629678, 19639206, 19654313, 19657731, 19707196, 19714488, 19730444, 19760041, 19774948, 19787241, 19787255, 19806450, 19885596, 19911701, 19940364, 20015931, 20049641, 20104224, 20233677, 20338046, 20443084, 20466735, 20496166, 20501846, 20501855, 20564066, 20805372, 20818423, 20878064, 21056685, 21118481, 21131755, 21203526, 21248301, 21306611, 21354936, 21365326, 21419318, 21477265, 21479369, 21488187, 21532285, 21599513, 21604156, 21667122, 21670726, 21700777, 21706156, 21717460, 21719749, 21742769, 21750655, 21761402, 21820150, 21838531, 21921327, 21986947, 22187033, 22192357, 22265415, 22292621, 22311583, 22405092, 22420423, 22422199, 22434242, 22524816, 22549273, 22551440, 22578566, 22729912, 22768103, 22787161, 22851211, 22860097, 22906635, 22994752, 23068099, 23071787, 23077249, 23158659, 23167364, 23246812, 23291982, 23336272, 23388179, 23468244, 23580068, 23613387, 23620777, 23639512, 23645774, 23657012, 23712779, 23716179, 23793604, 23873310, 23880211, 23948750, 23959174, 23973262, 23986567, 24023325, 24068557, 24074787, 24096545, 24114315, 24146864, 24183724, 24209622, 24403473, 24462521, 24587254, 24687952, 24761875, 24763230, 24803582, 24870756, 24918944, 24929325, 24936644, 24937470, 25003318, 25064638, 25201062, 25323616, 25344837, 25634217	10078939,10360661,10360664,10396383,10432928,10448115,10477429,10493959,10508477,10521924,10548311,10615230,10617473,10619258,10630175,10656431,10686936,10697504,10700188,10704738,10718211,10786679,10805949,10811497,10845276,10913678,10922411,10954253,10959049,10987229,11034530,11045784,11050663,11051239,11062467,11069416,11094302,11102977,11139324,11173637,11250681,11260656,11289122,11315715,11333292,11336244,11352966,11358831,11425268,11437099,11439364,11448907,11461078,11495820,11499690,11518467,11520573,11562177,11566345,11581185,11759829,11774352,11857491,11872638,11891537,11920788,12001124,12013534,12019208,12036913,12052252,12112314,12119461,12177798,12195423,12209590,12385006,12386822,12406399,12438261,12471212,12473587,12496062,12505256,12592359,12619115,12619116,12624785,12649339,12672316,12676907,12684392,12699063,12702551,12751373,12751374,12792793,12795838,12908823,12942643,1373310,14583457,14642925,14654539,14656402,14673037,14683420,14697642,14722922,14732927,14734460,14751518,14966683,15033823,15033824,15122588,15138483,15138484,15161699,15202010,15217503,15252852,15334544,15339900,15342977,15351094,15361853,15543763,15576832,15583825,15589576,15609121,15645010,15706428,15717000,15727243,15781639,15802278,15837541,15879498,15910949,1591732,15930334,15987455,15987456,15993272,15993273,16012732,16093439,16218901,16237564,16271952,16287077,16312222,16319984,16322341,16331344,16489069,16489071,16527608,16551709,16605057,16607614,16644204,16736287,16757721,16772121,16823179,16846527,16864176,16888680,16890317,16897746,16929790,16941664,16988943,16996204,17010193,17016484,17018785,17054774,17061045,17113725,17119686,17121939,17178195,17221157,17224074,17224268,17284368,17301692,17318340,17334996,17341484,17388661,17420451,17428325,17449902,17504517,17505880,17508290,17537232,17541742,17572079,17573968,17593081,17624591,17624602,17626182,17637751,17683073,17694537,17909070,17935274,17992582,18024211,18094375,18172499,18174243,18204794,18223478,18230179,18248785,18258506,18271932,18298387,18311481,18327210,18330910,18335499,18348286,18350249,18356318,18402691,18403774,18411428,18411429,18411430,18415014,18431743,18465328,18465330,18493234,18498133,18507837,18544968,18575892,18630122,18647968,18685109,18714178,18714570,18725978,18782450,18786442,18822852,18940470,18949740,18950515,19020749,19027287,19035452,19046423,19048622,19077243,19092773,19099573,19127115,19153073,19188147,19193430,19214744,19330026,19336573,19338683,19360465,19367277,19403344,19432969,19434886,19470724,19494791,19567506,19571771,19657711,19657731,19661131,19672706,19703879,19707196,19707334,19714488,19717094,19725989,19728758,19730444,19787241,19789321,19796081,19851859,19854294,19874578,19887619,19895279,19911701,19930977,20003265,20017945,20021639,20041885,20056007,20081803,20089604,20093296,20099499,20127253,20127978,20133255,20146798,20169162,20170541,20200495,20221692,20233468,20234365,20301488,20338046,20443055,20466735,20482849,20496166,20501846,20504346,20513530,20522432,20549370,20549698,20589936,20630075,20661408,20676126,20679739,20682393,20690207,20696638,20704938,20728566,20805372,20816575,20823331,20842456,20944121,20963481,21044962,21056685,21061796,21071137,21079577,21080063,21107114,21107729,21131755,21151591,21152100,21153458,21167021,21177507,21188122,21203900,21207249,21212030,21225465,21320484,21325450,21336636,21360002,21364938,21365326,21373875,21409391,21423775,21425139,21457773,21461994,21463514,21465532,21475903,21477265,21512767,21514041,21514219,21528178,21533530,21535297,21545224,21556366,21562711,21570352,21635553,21642658,21655990,21657155,21667122,21673677,21698407,21700777,21706156,21710692,21741598,21761402,21776373,21779361,21790896,21808882,21810023,21820150,21831953,21833626,21837677,21838531,21868547,21875255,21887486,21910159,21921327,21946351,21947821,21958427,21996731,22041887,22079734,22116506,22187033,22248507,22258036,22292621,22311583,22313396,22315133,22348646,22354696,22356477,22362584,22379889,22392042,22405092,22420423,22438871,22441895,22446188,22455664,22507745,22551440,22610646,22616941,22649089,22653678,22672556,22684454,22691290,22695536,22698404,22722193,22722202,22729912,22737080,22741010,22751126,22768103,22784616,22785213,22797073,22811390,22822097,22839103,22843497,22846737,22851211,22864638,22866089,22878818,22886769,22899882,22903472,22920207,22928966,22933969,22945757,22981675,22982566,22994752,23000897,23034890,23062488,23068099,23070345,23071787,23074406,23079576,23131146,23151807,23161755,23171949,23184205,23238983,23242585,23246812,23291132,23300655,23315874,23318652,23357080,23359294,23374397,23389445,23418309,23435420,23464690,23468244,23469205,23471649,23483119,23509284,23544012,23580068,23586058,23587008,23593120,23593342,23601657,23607174,23613284,23667202,23667851,23675882,23681778,23704974,23716179,23739063,23747889,23769286,23779253,23780888,23806170,23836010,23860775,23873024,23876852,23880211,23886119,23886136,23904845,23948750,23961262,23973262,23986567,24051696,24068557,24070710,24074787,24091768,24093668,24096568,24111759,24114315,24114677,24118529,24125968,24138928,24166281,24177593,24205362,24209622,24220311,24306927,24346768,24359602,24373500,24416132,24440483,24460348,24462521,24469047,24477928,24486524,24487586,24498881,24526178,24531711,24552967,24583070,24595525,24604328,24608573,24612173,24618153,24625245,24626184,24648416,24658082,24667108,24669823,24672738,24677579,24687952,24702488,24723567,24733792,24760004,24761875,24764757,24768477,24796624,24803582,24811890,24830819,24833724,24883302,24884479,24909504,24913694,24916694,24918944,24924774,24929325,24934552,24936644,24949432,24949998,24961464,25009010,25014225,25047674,25048467,25051299,25051360,25052705,25064638,25075023,25091696,25105660,25135691,25169539,25186065,25201062,25201186,25226867,25231403,25238946,25239644,25264199,25267515,25277197,25281216,25292094,25294903,25296970,25307450,25307991,25320628,25326397,25351767,25358520,25364765,25368020,25390899,25398538,25407308,25415051,25428789,25455730,25457635,25466287,25467110,25471792,25479140,25483966,25490678,25493073,25503501,25524798,25527189,25528023,25537147,25538195,25546409,25564201,25583476,25591616,25597471,25605744,25619955,25620657,25622547,25628946,25629933,25633981,25634217,25649770,25650659,25658463,25671134,25672434,25682741,25688711,25713166,25713418,25736863,25745605,25749523,25754205,25757876,25770298,25788226,25820592,25824734,25825707,25831047,25848941,25850943,25854391,25854408,25870263,25871911,25886164,25923085,25925845,25927356,25936246,25955758,25961742,25964535,25979597,25979954,25981898,25986046,25986726,25998939,26003292,26004083,26004085,26005711,26006067,26009308,26011570,26014290,26021831,26029016,26034701,26049273,26051240,26054330,26063617,26070152,26070530,26074075,26079153,26084292,26088128,26094658,26095524,26095675,26095796,26099045,26109346,26140185,26147747,26148235,26171916,26188904,26200835,26215675,26219265,7478429,7546836,7547224,7560890,7591270,7671254,7794027,7819270,7908218,7912561,7914742,7923057,7966399,8012999,8013000,8013003,8033152,8137297,8158773,8314300,8348538,8423624,8455204,8496982,8527388,8541113,8605112,8608980,8622078,8632491,8640237,8672929,8688334,8695152,8709940,8718525,8814449,8869100,8880869,9053853,9067756,9071571,9088032,9099970,9113074,9259397,9263629,9329586,9337692,9337693,9408751,9408754,9467939,9484829,9569050,9616288,9643688,9699648,9764816,9806478,9825836,9865903,9892114,9916925	107269,113705,113721,114480,116899,120360,121360,126375,151385,151623,153619,155600,155730,160998,164740,164831,167000,175200,184430,190020,190080,191170,192090,260350,600160,600349,600747,601364,601436,601622,601728,601837,602544,602667,602681,603137,604311,604373,604607,605082,605100,605235,605532,606441,607110,607240,607463,607585,607699,607986,609337,609704,610104,610105,610789,611210,611954,612105,612909,613369,614041,614405,614740,615107,615177,616356,616415
7	MIM102660	ADAMANTINOMA OF LONG BONES	false												
8	MIM273300	TESTICULAR GERM CELL TUMOR; TGCT	false	2261, 3815, 6794, 8093, 8915	FGFR3, KIT, STK11, MGCT, BCL10	2053, 2054, 2055, 2056, 2745, 2752, 2753	path:hsa04144, path:hsa04640, path:hsa04662, path:hsa04810, path:hsa04916, path:hsa04920, path:hsa05152, path:hsa05200, path:hsa05219, path:hsa05221	DOID:10376, DOID:11019, DOID:11054, DOID:1115, DOID:11476, DOID:11782, DOID:12309, DOID:1240, DOID:12722, DOID:13139, DOID:13223, DOID:162, DOID:1749, DOID:1790, DOID:1800, DOID:1856, DOID:1909, DOID:2144, DOID:225, DOID:2340, DOID:2608, DOID:2627, DOID:299, DOID:2991, DOID:2994, DOID:305, DOID:3071, DOID:3114, DOID:3119, DOID:3165, DOID:3194, DOID:3263, DOID:3304, DOID:3347, DOID:3363, DOID:3369, DOID:3376, DOID:3394, DOID:3459, DOID:349, DOID:3491, DOID:350, DOID:353, DOID:3588, DOID:3995, DOID:4, DOID:4001, DOID:4007, DOID:4074, DOID:4233, DOID:4241, DOID:4440, DOID:4450, DOID:4465, DOID:462, DOID:4660, DOID:4766, DOID:4866, DOID:4971, DOID:50, DOID:540, DOID:5409, DOID:5428, DOID:5485, DOID:5721, DOID:5940, DOID:6039, DOID:6498, DOID:6741, DOID:7442, DOID:759, DOID:769, DOID:8552, DOID:8712, DOID:9080, DOID:9253, DOID:9254, DOID:9428, DOID:9538		2054, 2055, 2056	path:hsa04662, path:hsa04810, path:hsa04916, path:hsa04920, path:hsa05152, path:hsa05200, path:hsa05219, path:hsa05221	DOID:11019, DOID:11054, DOID:1240, DOID:162, DOID:1749, DOID:1909, DOID:2144, DOID:225, DOID:2627, DOID:299, DOID:2994, DOID:305, DOID:3114, DOID:3347, DOID:3369, DOID:3376, DOID:3459, DOID:353, DOID:3588, DOID:4, DOID:4007, DOID:4074, DOID:4241, DOID:4450, DOID:462, DOID:4766, DOID:5409, DOID:6741, DOID:759, DOID:769, DOID:8552, DOID:9253, DOID:9428, DOID:9538	14669790, 16280327, 17114342, 17602067, 19369417, 19863427, 20418665, 20722467, 21116113, 21765473, 21792889, 22170730, 22729910, 23582602, 24615515, 24913037, 25025175	10023681,10214602,10366448,10369066,10380480,10560436,10561247,10561248,10634512,10653875,10667467,10687137,10791904,10810340,10852375,11034530,11074526,11090660,11091744,11167568,11230891,11348388,11408935,11465538,11689595,11789735,11790564,11838648,11867507,11890992,11907787,11936586,12017324,12025887,12042040,12087467,12100166,12114407,12174949,12186371,12370744,12475724,12521129,12618013,12661333,12669615,12767065,12802281,12810152,12820371,12865922,12955036,1385336,1394123,14508084,14518069,14530500,14534748,14578466,14613030,14647448,14669790,14734467,14737112,14997053,15059881,15073268,15077921,15096946,15186323,15188174,15193255,15226612,15254674,15276916,15280181,15334548,15375523,15378028,15385723,15456666,15494272,15494857,15505629,15519364,15533901,15552838,15563447,15613459,15633474,15642166,15642418,15649255,15668498,15671555,1567696,15714005,15727903,15732132,15773342,15803362,15839918,15846389,15864696,15864698,15870711,15902326,15913197,15916713,15923160,15943788,15990911,15994142,16168125,16175635,16211243,16238106,16240847,16272457,16328035,16381169,16426921,1650956,16513621,16525662,16528377,16536311,16540732,16542363,16631152,16650397,16684481,16685109,16687074,16707622,16711252,16711509,16711510,16721362,16785779,16785781,16800974,16841234,16857790,16888680,16938528,16957165,17051045,17098432,17114342,17121430,17327610,17342319,17346159,17351742,17390078,17412870,17431762,17449582,17501995,17572079,17622325,17649807,17686309,17704745,17848740,17867595,17904791,17905566,17908324,17913446,17928597,17945482,17963511,17980029,18039600,18091380,18162323,18248884,18279606,18288997,18300793,18339685,18347007,18348657,18384894,18393293,18396036,18405609,18413808,18422971,18423269,18445266,18474097,1848428,18505343,18515176,18515258,18540437,18550016,18575892,18648364,18669173,18682421,18727054,18754326,18799030,18809244,18814279,18836382,18837891,18936792,18971784,19025794,19031958,19037839,19050967,19060846,19073506,19081855,19087271,19092773,19098680,19108401,1911441,19118038,19132295,1914181,19149483,19251316,1932355,19326049,19422813,19430292,19459306,19461177,19469912,19489222,19494787,19508206,19530101,19531543,19547727,19562735,19660128,19701681,19715751,19787624,19802531,19818761,19833005,19863427,19934321,19940466,19955943,19965795,19997605,20044640,20066741,20068563,20073617,20087950,20091704,20107891,20112971,20126581,201511,20169940,20203372,20216378,20222053,20301443,20461092,20473280,20512933,20529811,20593932,20596710,20634005,20682606,20690207,20691121,20701096,20722467,20842917,20845803,20848663,20855640,20874429,20876819,20877672,20919481,20920984,20925733,20941507,20949248,21045282,21046136,21050424,21067293,21072210,21080962,21081656,21104029,21109986,21116113,21127496,21132007,21207249,21211028,21220136,21226671,21273600,21281469,21300696,21304415,21309480,21315281,21327615,21336636,21385157,21388062,21393174,21427727,21429632,21461955,21475880,21484028,21492444,21496280,21505063,21515664,21521745,21547577,21565140,21595939,21598423,21607490,21637162,21652149,21656328,21668473,21670084,21670726,21685042,21689749,21717054,21765473,21792889,21808551,21820106,2187598,21925160,21940343,21947651,21947854,21986580,21987236,21989022,22086855,22092410,22170730,22199321,22228086,22234518,22261811,22310383,22331716,22333181,22342158,22422199,22430047,22433892,22441895,22493381,22521044,22538770,22562547,22569898,22647440,22658320,22693975,22695319,22699053,22711708,22729910,22736676,22741020,22780926,2278849,22805580,22846738,22862967,22882580,22893791,22897944,22935826,22963460,22977536,23009686,23062075,23091892,23123017,23150835,23185502,23197808,23206234,23222717,23244125,23259599,23268325,23284640,23301832,23319214,23319435,23332923,23386926,23409019,23421039,23451056,23455177,23455779,23504338,23507600,23516037,23520572,23558953,23564622,23570400,23577751,23582602,23586058,23592522,23638490,23651947,23658459,23663511,23696246,23697684,23714660,23739063,23743929,23778153,23788899,23805475,23818159,23820017,23886119,23894168,23900121,23926649,23958375,23989717,24012960,24067208,24122263,24141111,24144734,24149024,24155758,2416370,2425945,2426007,24270344,24270600,24280377,24306927,24330623,24335172,24335343,24335877,24353904,24372629,24393253,24395109,24403832,2441086,24451733,24478999,24493995,24498881,24523856,24525232,24548884,24596355,24608573,24620748,24622956,2462564,24638963,24639191,24693200,24700253,24709904,24710307,24716413,24726216,24746564,24791791,24830819,24842330,24861645,24894151,24914410,24921394,24944691,24959222,24960601,24966685,24972610,25003839,25014638,25022069,25025175,25033760,25036236,25056185,25070711,25071007,25077466,25119600,25120810,25135691,25152615,25171229,25178656,25202367,25203145,25208879,25219510,25238946,25272500,25306619,25312660,25337277,25364260,25364765,25372840,25373323,25400755,25403798,25407308,25411184,25455455,25464190,25479140,25488931,25490678,25494848,25531203,25534095,25553984,25565811,25567034,25571710,25576545,25579542,25605142,25605744,25617571,25620848,25621054,25634350,25639535,25640339,25647442,25694747,25735953,25736863,25738638,25750332,25779948,25799416,25803307,25816213,25859162,25874499,25881149,25884486,25902740,25921313,25923920,25925002,25936246,25971960,25990554,25995744,26109345,26111690,26126656,26170927,26180547,26182300,26186583,26194471,26197028,26201965,2643453,2644061,2681619,2684449,3015386,3166366,3166894,3178156,3193612,3196886,3201097,3324022,3467654,3482660,3524804,3580975,3623046,3653193,3863795,4032770,6241304,678421,7165764,7474461,7524742,7536131,7592624,7605658,7669226,7703545,7705943,7768644,7786610,7818922,7857717,7865616,7906196,7946267,7962603,8019973,8099571,828585,8356982,8398346,8443752,8611670,8630284,8728771,8750645,8765426,8944332,8979027,8986864,9042197,9067273,9215861,9275030,9354826,9625424,9702495,9806461,9836475	101400,114480,134935,138850,151385,155600,164011,175200,176943,184430,191163,191170,260350,300568,300569,600160,600483,601622,601728,601763,602681,603258,603448,605213,605301,613984,615507
9	MIM211410	CANCER, FAMILIAL, WITH IN VITRO RADIORESISTANCE	false	8105	BRCD1										
10	MIM114500	COLORECTAL CANCER; CRC	false	201163, 2033, 207, 2261, 25788, 27030, 324, 4893, 4953, 5157, 5290, 5320, 5782, 5795, 595, 6790, 701, 7097, 7099, 7157, 8313, 8915	FLCN, EP300, AKT1, FGFR3, RAD54B, MLH3, APC, NRAS, ODC1, PDGFRL, PIK3CA, PLA2G2A, PTPN12, PTPRJ, CCND1, AURKA, BUB1B, TLR2, TLR4, TP53, AXIN2, BCL10	1158, 1160, 1471, 1633, 1831, 1909, 2053, 2054, 2055, 2056, 2156, 2159, 2179, 2224, 2581, 2635, 2638, 2639, 2641, 2642, 2670, 2678, 2679, 2681, 2745, 2752, 2753, 2821, 2842, 2844, 3004, 3008, 3084, 3087, 311, 312, 313, 3166, 3170, 3172, 3847, 5118, 5260, 5261, 5287, 5288, 5331, 5375, 570, 571, 577, 98	path:hsa00480, path:hsa00565, path:hsa00590, path:hsa00591, path:hsa00592, path:hsa01100, path:hsa04010, path:hsa04012, path:hsa04062, path:hsa04070, path:hsa04110, path:hsa04115, path:hsa04144, path:hsa04150, path:hsa04210, path:hsa04270, path:hsa04310, path:hsa04330, path:hsa04350, path:hsa04360, path:hsa04370, path:hsa04380, path:hsa04510, path:hsa04520, path:hsa04530, path:hsa04540, path:hsa04620, path:hsa04630, path:hsa04650, path:hsa04660, path:hsa04662, path:hsa04664, path:hsa04666, path:hsa04670, path:hsa04720, path:hsa04722, path:hsa04724, path:hsa04725, path:hsa04730, path:hsa04810, path:hsa04910, path:hsa04912, path:hsa04914, path:hsa04916, path:hsa04920, path:hsa04930, path:hsa04960, path:hsa04972, path:hsa04973, path:hsa04975, path:hsa05014, path:hsa05016, path:hsa05100, path:hsa05130, path:hsa05133, path:hsa05140, path:hsa05142, path:hsa05144, path:hsa05145, path:hsa05146, path:hsa05152, path:hsa05160, path:hsa05162, path:hsa05164, path:hsa05166, path:hsa05200, path:hsa05210, path:hsa05211, path:hsa05212, path:hsa05213, path:hsa05214, path:hsa05215, path:hsa05216, path:hsa05217, path:hsa05218, path:hsa05219, path:hsa05220, path:hsa05221, path:hsa05222, path:hsa05223, path:hsa05323, path:hsa05416	DOID:10008, DOID:1007, DOID:10211, DOID:1024, DOID:10283, DOID:10286, DOID:1036, DOID:10376, DOID:104, DOID:1040, DOID:10437, DOID:10457, DOID:10534, DOID:10591, DOID:10608, DOID:10652, DOID:10763, DOID:10808, DOID:10871, DOID:10887, DOID:1104, DOID:11054, DOID:1107, DOID:11077, DOID:11100, DOID:11259, DOID:11263, DOID:11335, DOID:11612, DOID:11630, DOID:11729, DOID:11782, DOID:1208, DOID:12113, DOID:12211, DOID:12231, DOID:12236, DOID:12300, DOID:12306, DOID:12365, DOID:1240, DOID:12684, DOID:12704, DOID:1273, DOID:12858, DOID:13133, DOID:13189, DOID:13194, DOID:13197, DOID:13223, DOID:1324, DOID:13241, DOID:13276, DOID:13543, DOID:13819, DOID:1412, DOID:14175, DOID:14457, DOID:14770, DOID:1485, DOID:1520, DOID:1564, DOID:161, DOID:162, DOID:1673, DOID:169, DOID:1724, DOID:1749, DOID:177, DOID:1781, DOID:1785, DOID:1793, DOID:1856, DOID:1866, DOID:1909, DOID:1936, DOID:1993, DOID:1994, DOID:2040, DOID:2042, DOID:2049, DOID:2099, DOID:2126, DOID:2144, DOID:2154, DOID:219, DOID:225, DOID:2288, DOID:2340, DOID:2355, DOID:2377, DOID:2468, DOID:2487, DOID:2627, DOID:263, DOID:267, DOID:2756, DOID:2757, DOID:2797, DOID:2841, DOID:285, DOID:2871, DOID:288, DOID:289, DOID:2893, DOID:2905, DOID:2938, DOID:297, DOID:299, DOID:2994, DOID:3007, DOID:3030, DOID:305, DOID:3068, DOID:3069, DOID:3070, DOID:3083, DOID:3087, DOID:3124, DOID:3165, DOID:3192, DOID:321, DOID:3246, DOID:3247, DOID:3300, DOID:3310, DOID:3347, DOID:3363, DOID:3376, DOID:3385, DOID:3455, DOID:3459, DOID:3491, DOID:353, DOID:3565, DOID:3672, DOID:3676, DOID:3686, DOID:3702, DOID:3737, DOID:3744, DOID:3748, DOID:381, DOID:3829, DOID:3905, DOID:3948, DOID:3963, DOID:3969, DOID:3973, DOID:399, DOID:3995, DOID:4, DOID:4001, DOID:4007, DOID:4029, DOID:4074, DOID:409, DOID:417, DOID:418, DOID:419, DOID:4195, DOID:4241, DOID:4247, DOID:4331, DOID:4361, DOID:4363, DOID:4450, DOID:462, DOID:4629, DOID:4676, DOID:4677, DOID:4713, DOID:4725, DOID:4766, DOID:4844, DOID:4866, DOID:4914, DOID:4947, DOID:4948, DOID:5041, DOID:514, DOID:5353, DOID:5374, DOID:540, DOID:5408, DOID:5409, DOID:5419, DOID:5428, DOID:5512, DOID:5517, DOID:552, DOID:5614, DOID:5654, DOID:5715, DOID:6000, DOID:6039, DOID:6193, DOID:6204, DOID:6457, DOID:6498, DOID:6536, DOID:657, DOID:684, DOID:687, DOID:7147, DOID:7148, DOID:759, DOID:7608, DOID:768, DOID:769, DOID:783, DOID:784, DOID:8045, DOID:824, DOID:8242, DOID:8283, DOID:8469, DOID:848, DOID:850, DOID:8552, DOID:8567, DOID:8577, DOID:8584, DOID:8677, DOID:8691, DOID:8692, DOID:8719, DOID:8725, DOID:8778, DOID:8791, DOID:8805, DOID:8894, DOID:911, DOID:9148, DOID:9206, DOID:9253, DOID:9261, DOID:9351, DOID:9352, DOID:9415, DOID:9428, DOID:9446, DOID:945, DOID:9538, DOID:9563, DOID:9743, DOID:9795, DOID:9814, DOID:9861, DOID:9970, DOID:9973	207, 5290, 7157	2054, 2055, 2056, 2156, 2159, 2179, 2224, 2670, 2678, 2679, 2681, 2821, 2842, 2844, 3170, 3172, 3847, 5288, 5331, 577	path:hsa04012, path:hsa04062, path:hsa04070, path:hsa04110, path:hsa04115, path:hsa04150, path:hsa04210, path:hsa04310, path:hsa04360, path:hsa04370, path:hsa04380, path:hsa04510, path:hsa04520, path:hsa04530, path:hsa04540, path:hsa04620, path:hsa04630, path:hsa04650, path:hsa04660, path:hsa04662, path:hsa04664, path:hsa04666, path:hsa04670, path:hsa04720, path:hsa04722, path:hsa04725, path:hsa04730, path:hsa04810, path:hsa04910, path:hsa04912, path:hsa04914, path:hsa04916, path:hsa04920, path:hsa04930, path:hsa04960, path:hsa04973, path:hsa05014, path:hsa05016, path:hsa05100, path:hsa05130, path:hsa05142, path:hsa05145, path:hsa05146, path:hsa05152, path:hsa05160, path:hsa05162, path:hsa05164, path:hsa05166, path:hsa05200, path:hsa05210, path:hsa05211, path:hsa05212, path:hsa05213, path:hsa05214, path:hsa05215, path:hsa05216, path:hsa05217, path:hsa05218, path:hsa05219, path:hsa05220, path:hsa05221, path:hsa05222, path:hsa05223, path:hsa05416	DOID:10008, DOID:10283, DOID:10286, DOID:104, DOID:1040, DOID:10437, DOID:10534, DOID:10763, DOID:1104, DOID:11054, DOID:11612, DOID:12231, DOID:12300, DOID:12306, DOID:1240, DOID:12684, DOID:12704, DOID:12858, DOID:1324, DOID:1520, DOID:162, DOID:169, DOID:1749, DOID:1793, DOID:1909, DOID:1936, DOID:1993, DOID:1994, DOID:2126, DOID:2144, DOID:219, DOID:225, DOID:2288, DOID:2468, DOID:2627, DOID:267, DOID:2871, DOID:289, DOID:299, DOID:2994, DOID:3007, DOID:3030, DOID:305, DOID:3068, DOID:3069, DOID:3070, DOID:3124, DOID:3192, DOID:321, DOID:3247, DOID:3300, DOID:3347, DOID:3376, DOID:3459, DOID:353, DOID:3565, DOID:3702, DOID:3744, DOID:3748, DOID:3905, DOID:3969, DOID:4, DOID:4007, DOID:4074, DOID:417, DOID:418, DOID:4195, DOID:4241, DOID:4361, DOID:4363, DOID:4450, DOID:462, DOID:4713, DOID:4725, DOID:4766, DOID:5041, DOID:514, DOID:5409, DOID:5419, DOID:5654, DOID:6457, DOID:657, DOID:684, DOID:7148, DOID:759, DOID:768, DOID:769, DOID:8045, DOID:8552, DOID:8567, DOID:8584, DOID:8894, DOID:9148, DOID:9253, DOID:9352, DOID:9428, DOID:945, DOID:9538, DOID:9970	11786482, 11788906, 11852106, 11872638, 11883440, 11948404, 11953857, 12007188, 12089527, 12096344, 12209590, 12244302, 12244303, 12379776, 12444551, 12698197, 12738746, 12738987, 12789271, 12800196, 12883688, 12917338, 13679996, 14612949, 14648233, 14680497, 14722922, 14729628, 15020226, 15251938, 15254419, 15271853, 15282324, 15448010, 15545228, 15688402, 15735724, 15805248, 15806160, 15830705, 15845652, 15849742, 15861516, 15944763, 15987444, 16000320, 16168105, 16168122, 16243804, 16280327, 16317585, 16489069, 16537497, 16541312, 16582596, 16609366, 16704985, 16728565, 16777982, 16785993, 16814250, 16951146, 17006756, 17113223, 17116943, 17130833, 17143016, 17178878, 17221157, 17222366, 17252199, 17284368, 17299206, 17319790, 17344214, 17387621, 17417775, 17428325, 17449902, 17477370, 17478762, 17486065, 17504517, 17505880, 17537232, 17562262, 17574348, 17585536, 17602067, 17612563, 17624591, 17626745, 17653856, 17687643, 17696741, 17699779, 17719241, 17892507, 17909016, 17909070, 17914096, 17927847, 17935714, 17936563, 17941827, 18043898, 18067229, 18074223, 18087195, 18094375, 18158619, 18183466, 18184439, 18230179, 18237245, 18240019, 18264135, 18317451, 18325917, 18327210, 18330478, 18347178, 18348141, 18348286, 18393977, 18413773, 18456656, 18465328, 18465329, 18465330, 18519679, 18612219, 18617062, 18625725, 18628459, 18632615, 18640791, 18642075, 18708403, 18714570, 18725978, 18798071, 18819000, 18838536, 18841156, 18949740, 18951408, 18990689, 19027487, 19031258, 19034270, 19046423, 19048399, 19110052, 19124506, 19141643, 19197335, 19208263, 19212663, 19223905, 19225907, 19238535, 19239323, 19242061, 19276248, 19287456, 19336573, 19351845, 19403344, 19418217, 19435816, 19470724, 19502783, 19573809, 19582475, 19596263, 19602056, 19615284, 19629678, 19639206, 19646290, 19654313, 19655166, 19657731, 19671852, 19701705, 19707196, 19714488, 19730444, 19760041, 19774948, 19779113, 19787241, 19787255, 19787271, 19787783, 19806450, 19844788, 19861897, 19863427, 19882362, 19885596, 19904758, 19911701, 19941161, 19956831, 20015931, 20030877, 20043089, 20049641, 20093341, 20102399, 20104224, 20107891, 20157733, 20177704, 20179208, 20204303, 20228224, 20233677, 20372799, 20383191, 20389136, 20404095, 20417028, 20429623, 20443084, 20458733, 20464476, 20466735, 20471940, 20479250, 20496166, 20501846, 20501855, 20515940, 20520770, 20551053, 20564066, 20592362, 20618976, 20683061, 20805372, 20813970, 20818423, 20854072, 20878064, 20971731, 21056685, 21078168, 21116113, 21118481, 21129170, 21131755, 21161398, 21168265, 21203526, 21209852, 21209903, 21248301, 21279955, 21294052, 21306611, 21327470, 21345071, 21354936, 21358673, 21365326, 21385053, 21401699, 21412660, 21419318, 21468554, 21477265, 21479369, 21487020, 21488187, 21503589, 21532285, 21594665, 21598251, 21599513, 21604156, 21617917, 21667122, 21670726, 21676217, 21680733, 21700777, 21706156, 21708979, 21719749, 21742769, 21750655, 21761402, 21792889, 21820150, 21828040, 21838531, 21881167, 21921327, 21986947, 21989330, 22021428, 22033276, 22037875, 22117074, 22187033, 22192357, 22265415, 22270359, 22292621, 22302350, 22311583, 22318732, 22325221, 22330809, 22335196, 22405092, 22420423, 22422199, 22430898, 22434242, 22475046, 22488590, 22494103, 22524816, 22549273, 22551440, 22560646, 22578566, 22640628, 22729912, 22737248, 22744290, 22768103, 22787161, 22812184, 22842582, 22851211, 22864797, 22875023, 22896661, 22906635, 22976805, 22994752, 23031786, 23044628, 23068099, 23071787, 23077249, 23092874, 23158659, 23167364, 23184205, 23237847, 23244103, 23246812, 23291982, 23301057, 23314198, 23334326, 23336272, 23338716, 23388179, 23389849, 23392733, 23435421, 23468244, 23510418, 23516639, 23540573, 23546450, 23580068, 23613387, 23613410, 23620777, 23625573, 23639512, 23657012, 23670132, 23711387, 23716179, 23741361, 23786162, 23793604, 23803310, 23873310, 23880211, 23888070, 23925655, 23938323, 23948750, 23959174, 23971979, 23973262, 23982433, 23986567, 23991038, 24011769, 24023325, 24068557, 24074787, 24114315, 24146864, 24166501, 24175777, 24183724, 24209622, 24229379, 24287487, 24323026, 24376685, 24403473, 24462521, 24467828, 24469056, 24471188, 24522376, 24587254, 24606123, 24630930, 24687952, 24692179, 24761875, 24763230, 24803582, 24816249, 24870756, 24876664, 24903376, 24918944, 24929325, 24936644, 24937470, 25003318, 25027743, 25074979, 25201062, 25240203, 25323616, 25399071, 25458846, 25634217	10023681,10049590,10066068,10077730,10078939,10220145,10360661,10360664,10366448,10372138,10383126,10406676,10419456,10432928,10448115,10469217,10477429,10480344,10493959,10521924,10529015,10548311,10555757,10607566,10615230,10617473,10619258,10630175,10656431,10686936,10697504,10700188,10704738,10706127,10718211,10741284,10773412,10786679,10805374,10805949,10811497,10813531,10845276,10874025,10913678,10954253,10959049,10987229,11004675,11008201,11012095,11034530,11045784,11050663,11051239,11069416,11094302,11102977,11139324,11173637,11179484,11181458,11196175,11215675,11221853,11249724,11250681,11260656,11289122,11315715,11327050,11333292,11336244,11352966,11358831,11425268,11437099,11439364,11448907,11448917,11461078,11477142,11495820,11499690,11518463,11520573,11522626,11533658,11562177,11566043,11566345,11581185,11665751,11737884,11747348,11759829,11774352,11781824,11793365,11803463,11857399,11857491,11870541,11872638,11880707,11891537,11920788,12013534,12036913,12050767,12052252,12068001,12112314,12177798,12195423,12199620,12203362,12209590,12385006,12386822,12406399,12429977,12448002,12448004,12471212,12473587,12492585,12492586,12496062,12505256,12517790,12517798,12538508,12554767,12592359,12619115,12619116,12624785,12631397,12649339,12672316,12676907,12684392,12684393,12699063,12700239,12702551,12709419,12739008,12751373,12751374,12755491,12761490,12792793,12792807,12795838,12800196,12907143,12908823,12972603,1373310,14500370,14526505,14558944,14583457,14633683,14642925,14654539,14656402,14673037,14680486,14683420,14697642,14703063,14722922,14732927,14734460,14751518,14751834,14966683,15020226,15033823,15033824,15105900,15138483,15138484,15161050,15161699,15202010,15217503,15251938,15254419,15282324,15289238,15300811,15322430,15328171,15334544,15339900,15342977,15351094,15355907,15361853,15377841,15448006,15470892,15504738,15506825,15508191,15520062,15520168,15520179,15526363,15543763,15574759,15576832,15583825,15585484,15589576,15603202,15608678,15609121,15645010,15646810,15668481,15671542,15706428,15717000,15727243,15733272,15743504,15770521,15788661,15802278,15803183,15837541,15845652,15851011,15910949,1591732,15930334,15942670,15952060,15987444,15987455,15987456,15993272,15993273,16000320,16012732,16081843,16088978,16093439,16140974,16140997,16168105,16218901,16237564,16242959,16254685,16258266,16273236,16276696,16287077,16312222,16317585,16319984,16322248,16322341,16331344,16331604,16353168,16374613,16376301,16382049,16397408,16411056,16428479,16446704,16465433,16471312,16473739,16489069,16489071,16504004,16527608,16537497,16551709,16552773,16571873,16582596,16605057,16607614,16608647,16618711,16619268,16644204,16648863,16672066,1667422,16682946,16704985,16711509,16715132,16736287,16757721,16762494,16772121,16782806,16823179,16829689,16835343,16846527,16859513,16864176,16882699,16885333,16890317,16897746,16908936,16924228,16929790,16941664,16945332,16965954,16971661,16980581,16984917,16996204,17005722,17010193,17011986,17016484,17018785,17039268,17050554,17054774,17065059,17066426,17072303,17078893,17108214,17113223,17113725,17116943,17119686,17121939,17156435,17158757,17163416,17178195,17189396,17195945,17210696,17210994,17213801,17221157,17222366,17224074,17224268,17233604,17234781,17243161,17254565,17268814,17284368,17301249,17301692,17314276,17318340,17341484,17361485,17381415,17384216,17388661,17390031,17405295,17420451,17428325,17429139,17431852,17449902,17452630,17460049,17483319,17486065,17504517,17505880,17508290,17513611,17517369,17537232,17541742,17549626,17555561,17562262,17572079,17573968,17575221,17585536,17596573,17617377,17624591,17624602,17626182,17627006,17637751,17640550,17649772,17653856,17653857,17679726,17683073,17694537,17704786,17706260,17767851,17767858,17767860,17855699,17895985,17897439,17909070,17909257,17922188,17936554,17936563,17942395,17947469,17951403,17979839,17988387,17990317,17998253,18000525,18000793,18006949,18024211,18031796,18043801,18043898,18058533,18074223,18084325,18086787,18089785,18094375,18156431,18172499,18174243,18183466,18194538,18197360,18204794,18210882,18219562,18223478,18230179,18236207,18237245,18248785,18258506,18271932,18275596,18281267,18283316,18286531,18293085,18300768,18311481,18327210,18335499,18338750,18345606,18348286,18350249,18351453,18353613,18356318,18366601,18371219,18375489,18379196,18381934,18393977,18398311,18402691,18403774,18409145,18411428,18411429,18411430,18413665,18431743,18454161,18454859,18456656,18465328,18465330,18483325,18485221,18493234,18498133,18505076,18507837,18519658,18533032,18544968,18561256,18575892,18593979,18613487,18630122,18647968,18649354,18676830,18685109,18687802,18700973,18701476,18708403,18714348,18714570,18725978,18757415,18782450,18786442,18798071,18819000,18822852,18823530,18841156,18843023,18949740,18950515,18951408,19010894,19010915,19020749,19025794,19027287,19027487,19035452,19046423,19048622,19074894,19075277,19077243,19082494,19089910,19092773,19099573,19124506,19127115,19141294,19142864,19153073,19169812,19183483,19188147,19193430,19197335,19198599,19205878,19214744,19225568,19242061,19258413,19276248,19287456,19299443,19324870,19327159,19330026,19336573,19338683,19350629,19357772,19360465,19366795,19367277,19367284,19372580,19380449,19403344,19405945,19418217,19424592,19430491,19432969,19434886,19435916,19445369,19470724,19473496,19479727,19494791,19503099,19513567,19527300,19527676,19530702,19567506,19568534,19569179,19602588,19615284,19633047,19633953,19636701,19646290,19657711,19657731,19661131,19671852,19672706,19685490,19701705,19703879,19706770,19707196,19707334,19714488,19717094,19728758,19730444,19779113,19781088,19787241,19787783,19789321,19789364,19796081,19810822,19818761,19825827,19829046,19844234,19844788,19851859,19854294,19858209,19859804,19860666,19863427,19881541,19881546,19887619,19891966,19895279,19896697,19903845,19904758,19911701,19917880,19921426,19930977,19941161,19946330,19967453,20003265,20007781,20009937,20017945,20021639,20033484,20036907,20043089,20056007,20056645,20056651,20062009,20081803,20089147,20089604,20102399,20107508,20107891,20126581,20127253,20127978,20133255,20139910,20145118,20145538,20169162,20177704,20193978,20197390,20200495,20204402,20206645,20213079,20221692,20226036,20228224,20233468,20234365,20301488,20306497,20334671,20376413,20392993,20406885,20421209,20424113,20424120,20429623,20439707,20443055,20453058,20457246,20464476,20466735,20471474,20471940,20473280,20479250,20482849,20486992,20490964,20496166,20501846,20504346,20520770,20522432,20528234,20530440,20538763,20543821,20545611,20549370,20549698,20551053,20551062,20569502,20589936,20604919,20616362,20617378,20618976,20627767,20630075,20641287,20641356,20641936,20676126,20679739,20682393,20682797,20682973,20683061,20688159,20690207,20696638,20704938,20718705,20720310,20728566,20735817,20805372,20813970,20816575,20823331,20825420,20842524,20862710,20864510,20940279,20944121,20953835,20963481,20978320,21044962,21050850,21056685,21061796,21068144,21071137,21079577,21079774,21080063,21103920,21107729,21116113,21120523,21124076,21129170,21131755,21139583,21149644,21151591,21152100,21153458,21161398,21167021,21177507,21188122,21191045,21203900,21209903,21212030,21225465,21242970,21246706,21264398,21279955,21283676,21293538,21297943,21304988,21324922,21325450,21327470,21336599,21336636,21345071,21350001,21351870,21352579,21358673,21360002,21362200,21364938,21365326,21368160,21373875,21375733,21376226,21376233,21383541,21394007,21399894,21400218,21401699,21406469,21409391,21420991,21423775,21425139,21430357,21441901,21445275,21457773,21461994,21463514,21465532,21475903,21477265,21479553,21490305,21494847,21497294,21499301,21512767,21514041,21514219,21519185,21521745,21527065,21528178,21532616,21533530,21535297,21545224,21547576,21556366,21558396,21562711,21570352,21594665,21598251,21610223,21617917,21630024,21635553,21642658,21655990,21657155,21667122,21673677,21676217,21680733,21690387,21698407,21700777,21706156,21713550,21723901,21731475,21734071,21741598,21748818,21761347,21761350,21761402,21766182,21775521,21776373,21779361,21785684,21790896,21792889,21808882,21810023,21820150,21822287,21829198,21831953,21833626,21837480,21837677,21838531,21840986,21868515,21875255,21887486,21890461,21892296,21896991,21900494,21901790,21903591,21910159,21915327,21918170,21921327,21946351,21947821,21955753,21971852,21976060,21989330,21995310,21996731,22002566,22011761,22025283,22026417,22033276,22037257,22041887,22042369,22052326,22056386,22069069,22079734,22088941,22098624,22110403,22112320,22116506,22120720,22129206,22159596,22169769,22172323,22177840,22180571,22187033,22216254,22231956,22245973,22248507,22262870,22266866,22289780,22292621,22294718,22302350,22307325,22311583,22313396,22315133,22315990,22318550,22325221,22328489,22330809,22332908,22342158,22354696,22356477,22359284,22362584,22370636,22379889,22392042,22396492,22405092,22420423,22420943,22421194,22430898,22438871,22441895,22446188,22454081,22455664,22457761,22460814,22473698,22475046,22492237,22505016,22507745,22517885,22527098,22538770,22538974,22547701,22551440,22560646,22610646,22616941,22640628,22649089,22649765,22653678,22665067,22666336,22672556,22684454,22689060,22691290,22695536,22698404,22705004,22709873,22722193,22722202,22729912,22735547,22736407,22737080,22737602,22741010,22752289,22752290,22759382,22768103,22771536,22776333,22784616,22785213,22790872,22797073,22798952,22799881,22807977,22809628,22811390,22812184,22815804,22822097,22839103,22840369,22842582,22843497,22846738,22851211,22863309,22864638,22866089,22874552,22878818,22886769,22890596,22892083,22892915,22893791,22896661,22899882,22903472,22906881,22920207,22924091,22927482,22928951,22928966,22932669,22938585,22945757,22955107,22970388,22976805,22981675,22982566,22986510,22994502,22994752,22997091,23000897,23011154,23026799,23034890,23044628,23049944,23062488,23063927,23068099,23070345,23071787,23074406,23078090,23079576,23085752,23085766,23092535,23092874,23099886,23108396,23117580,23119004,23129580,23131146,23144318,23144924,23151501,23157863,23161755,23171949,23184205,23184229,23185502,23186136,23200933,23208102,23218708,23219837,23222814,23233531,23237847,23242585,23244103,23246812,23251453,23255887,23291132,23293768,23300655,23301057,23302090,23305873,23314198,23315874,23317280,23318652,23319441,23324395,23336272,23357080,23359294,23363922,23368093,23374397,23384338,23389445,23390492,23418309,23421906,23435420,23435421,23446808,23452621,23464484,23464690,23467504,23468244,23468873,23469205,23471649,23475563,23478237,23483119,23497265,23497539,23509284,23510418,23516639,23526132,23532889,23534739,23539442,23540573,23541593,23547709,23551873,23553037,23558953,23562214,23574264,23580068,23586058,23587008,23589849,23592373,23593342,23601657,23612454,23613387,23613410,23625573,23627474,23630282,23633485,23636943,23637229,23643268,23650423,23658459,23665199,23667202,23667851,23670132,23675882,23681778,23696246,23696831,23704974,23708519,23716179,23720768,23734265,23739063,23747889,23763280,23769286,23779253,23780888,23791885,23792451,23796566,23802631,23806170,23807222,23816254,23820017,23836010,23851505,23860775,23861098,23864650,23873024,23874806,23874830,23876972,23878350,23878354,23880211,23884447,23886119,23886136,23888070,23895914,23903756,23904845,23906298,23912363,23918797,23919516,23925655,23926649,23929892,23934182,23940356,23948750,23955540,23959459,23971979,23973262,23975662,23981902,23982433,23986086,23986567,24008318,24011769,24014089,24051696,24068557,24070710,24074787,24075779,24077110,24083111,24088818,24091768,24093668,24096545,24096568,24111759,24114315,24114677,24118529,24122392,24125968,24127406,24129975,24138928,24152768,24155029,24166281,24170767,24171117,24175777,24188694,24193002,24205362,24205493,24209622,24216289,24220311,24229379,24237220,24244294,24270344,24270410,24277854,24287456,24296317,24304542,24306927,24312699,24327733,24335962,24338422,24340564,24346768,24359602,24362524,24362530,24366379,24367492,24373500,24380854,24395524,24400121,24401947,24416132,24440483,24444464,24451154,24454458,24458107,24460348,24462521,24463007,24467828,24469032,24469047,24469394,24471188,24477928,24481326,24486524,24487586,24489661,24498881,24501315,24503143,24504125,24508104,24520381,24523856,24524627,24525232,24526178,24528040,24531711,24532317,24548884,24552967,24553122,24563328,24563619,24568775,24569783,24573687,24574519,24583070,24584437,24590635,24595525,24601221,24604328,24606470,24608573,24612173,24618153,24621502,24625245,24626184,24628780,24634376,24634384,24649121,24652201,24655548,24658082,24658335,24658544,24658605,24662829,24662921,24663045,24667108,24669823,24672738,24677579,24678876,24687952,24692099,24702488,24708766,24710307,24722917,24723567,24739482,24744797,24748804,24754658,24760004,24761875,24764757,24768477,24771047,24777122,24782652,24796624,24803582,24811890,24824780,24825746,24830819,24833724,24836676,24838891,24840597,24862872,24876664,24883302,24884479,24884841,24885403,24887235,24888777,24908061,24909504,24912489,24913694,24916694,24918944,24920352,24924774,24929325,24934552,24936644,24937674,24947048,24947113,24949432,24954506,24960601,24961464,24970389,24981670,25002028,25005255,25009009,25009010,25013076,25014225,25027743,25034888,25047674,25048467,25051299,25051360,25052705,25056500,25056574,25057302,25062088,25064703,25071007,25071103,25071141,25074979,25075023,25081058,25081711,25091696,25098276,25103565,25104442,25105660,25107706,25108739,25109950,25111862,25135691,25160610,25167778,25169513,25169539,25176561,25185240,25186065,25192370,25195596,25199749,25199759,25200445,25201062,25201186,25202398,25219510,25219767,25226867,25230890,25231403,25231405,25233414,25238946,25243101,25253995,25254601,25267515,25274031,25274627,25277197,25281216,25285632,25288231,25292030,25292094,25294903,25296970,25299052,25306619,25307450,25307991,25309843,25320628,25326397,25328151,25331261,25332247,25332681,25333703,25351767,25358520,25360699,25361980,25363551,25364765,25368020,25389442,25390899,25398149,25398538,25398847,25403151,25406066,25407022,25407308,25407338,25409150,25415051,25422220,25424858,25428789,25443743,25445394,25453219,25455730,25457635,25458846,25466287,25467032,25467110,25471792,25479140,25483966,25486071,25490376,25490678,25493073,25501126,25503501,25503779,25504512,25520060,25520916,25524798,25527189,25528023,25537147,25537644,25538195,25539732,25542038,25544637,25546409,25550688,25559359,25559805,25559813,25559818,25562820,25564065,25564201,25581457,25583473,25583476,25591616,25595275,25597471,25604291,25605744,25612892,25619955,25620615,25620657,25621052,25622547,25628946,25629933,25633981,25634217,25645927,2564734,25649770,25650659,25658463,25661724,25663547,25671134,25672434,25679062,25679319,25680405,25682741,25684670,25688556,25688711,25702787,25704758,25713166,25736040,25736056,25736378,25736863,25745605,25749523,25754205,25757876,25770298,25772245,25772325,25788226,25798836,25815443,25816324,25817229,25820592,25823661,25824734,25825476,25825707,25830658,25831047,25838920,25843196,25846733,25847936,25848941,25850943,25851628,25853295,25854391,25854408,25870263,25871911,25877889,25878190,25879784,25886146,25886164,25888249,25894788,25923085,25925673,25925845,25927356,25936246,25953087,25953687,25961141,25961742,25964535,25969993,25970776,25975820,25979484,25979597,25979954,25981898,25993174,25996409,25998939,26001593,26003292,26004083,26004085,26005711,26006067,26008969,26009308,26011570,26014290,26021831,26028978,26029016,26034701,26047605,26049273,26049416,26051240,26054330,26059247,26063617,26066793,26070152,26070530,26074075,26079153,26079660,26084292,26088128,26094658,26095524,26095796,26099045,26105797,26109346,26140185,26148235,26170662,26171916,26181252,26181325,26188904,26196250,26200835,26205886,26208204,26208487,26215675,26218645,26219265,7083225,7478429,7546836,7547224,7560890,7591270,7592624,7671254,7705943,7749140,7763032,7794027,7819270,7908218,7912561,7914742,7923057,7966399,8012999,8013000,8013002,8013003,8033152,8061582,8099571,8137296,8137297,8158773,8314300,8318422,8330266,8348538,8423624,8455204,8496982,8527388,8541113,8573454,8605112,8608980,8622078,8632491,8640237,8672929,8688334,8691615,8695152,8709940,8718525,8814449,8869100,8880869,8945620,8980401,9027595,9053853,9067756,9071571,9088032,9099970,9113074,9122215,9202752,9259397,9263629,9329586,9337692,9337693,9380415,9408751,9408754,9467939,9484829,9489758,9500441,9530343,9533029,9569050,9585599,9591636,9616288,9643688,9669664,9679946,9690990,9699648,9747885,9764816,9806461,9816251,9816285,9825836,9865902,9865903	101400,107269,113705,113721,114480,116805,116806,116899,116940,120360,120435,121360,123837,126065,131550,134935,138945,140571,147435,147440,147545,151385,151623,153619,155600,155730,158340,158350,160998,162643,164011,164730,164740,164910,167000,168461,171834,173325,175200,176883,176885,176943,187380,187930,189965,190020,190080,190180,191163,191170,192090,194355,260350,300292,300647,600013,600079,600085,600160,600185,600262,600448,600483,600778,600925,600936,600982,601153,601205,601288,601364,601436,601487,601622,601728,601763,602075,602212,602544,602642,602667,602681,602700,602967,603024,603030,603072,603137,603258,603379,603594,604025,604289,604311,604370,604373,604491,604607,604990,605082,605100,605213,605235,605299,605301,605532,605533,606203,606441,606561,606838,607110,607174,607240,607392,607463,607585,607699,607955,607986,608615,609337,609455,609506,609704,610104,610105,610789,611020,611210,611223,611767,611941,611954,612105,612139,612473,612909,613369,613481,613760,614041,614337,614392,614405,614659,614740,615107,615177,615854,616415
11	MIM137215	GASTRIC CANCER, HEREDITARY DIFFUSE; HDGC	false	1316, 2064, 2263, 3553, 3557, 3659, 3845, 4595, 5290, 843, 999	KLF6, ERBB2, FGFR2, IL1B, IL1RN, IRF1, KRAS, MUTYH, PIK3CA, CASP10, CDH1	1826, 1834, 2528, 5177, 522, 5281, 5319, 5320, 5859, 5861	path:hsa04012, path:hsa04020, path:hsa04060, path:hsa04062, path:hsa04070, path:hsa04144, path:hsa04150, path:hsa04210, path:hsa04320, path:hsa04360, path:hsa04370, path:hsa04380, path:hsa04510, path:hsa04520, path:hsa04530, path:hsa04540, path:hsa04620, path:hsa04621, path:hsa04622, path:hsa04623, path:hsa04630, path:hsa04640, path:hsa04650, path:hsa04660, path:hsa04662, path:hsa04664, path:hsa04666, path:hsa04670, path:hsa04720, path:hsa04722, path:hsa04725, path:hsa04730, path:hsa04810, path:hsa04910, path:hsa04912, path:hsa04914, path:hsa04916, path:hsa04930, path:hsa04940, path:hsa04960, path:hsa04973, path:hsa05010, path:hsa05020, path:hsa05100, path:hsa05130, path:hsa05133, path:hsa05140, path:hsa05142, path:hsa05143, path:hsa05144, path:hsa05145, path:hsa05146, path:hsa05152, path:hsa05160, path:hsa05162, path:hsa05164, path:hsa05166, path:hsa05200, path:hsa05210, path:hsa05211, path:hsa05212, path:hsa05213, path:hsa05214, path:hsa05215, path:hsa05216, path:hsa05218, path:hsa05219, path:hsa05220, path:hsa05221, path:hsa05222, path:hsa05223, path:hsa05323, path:hsa05332	DOID:10008, DOID:10283, DOID:10316, DOID:1040, DOID:10437, DOID:10534, DOID:10595, DOID:10608, DOID:10652, DOID:1070, DOID:10754, DOID:10763, DOID:10825, DOID:10875, DOID:1094, DOID:11019, DOID:11054, DOID:11077, DOID:11102, DOID:11123, DOID:11166, DOID:11335, DOID:11394, DOID:114, DOID:11612, DOID:11615, DOID:11651, DOID:11714, DOID:11729, DOID:1184, DOID:11946, DOID:11963, DOID:12252, DOID:1229, DOID:12361, DOID:12365, DOID:12684, DOID:127, DOID:12722, DOID:1307, DOID:13189, DOID:13223, DOID:1324, DOID:13241, DOID:13315, DOID:14067, DOID:14069, DOID:14330, DOID:1455, DOID:1485, DOID:1498, DOID:1520, DOID:162, DOID:1648, DOID:1686, DOID:1707, DOID:1724, DOID:1749, DOID:1793, DOID:1909, DOID:1936, DOID:1964, DOID:1993, DOID:1994, DOID:2042, DOID:2049, DOID:2144, DOID:2154, DOID:2158, DOID:219, DOID:2220, DOID:2237, DOID:225, DOID:2288, DOID:2339, DOID:234, DOID:2340, DOID:235, DOID:2370, DOID:2377, DOID:2394, DOID:2526, DOID:255, DOID:2571, DOID:2627, DOID:2631, DOID:2632, DOID:2645, DOID:267, DOID:2693, DOID:2733, DOID:2772, DOID:2841, DOID:2871, DOID:2876, DOID:289, DOID:2893, DOID:2917, DOID:2938, DOID:299, DOID:2994, DOID:3000, DOID:3001, DOID:3005, DOID:3007, DOID:3030, DOID:305, DOID:3068, DOID:3070, DOID:3083, DOID:3087, DOID:3113, DOID:3114, DOID:3165, DOID:326, DOID:3310, DOID:3312, DOID:3328, DOID:3347, DOID:3371, DOID:3376, DOID:3385, DOID:3388, DOID:3393, DOID:3455, DOID:3459, DOID:3482, DOID:3493, DOID:3571, DOID:3588, DOID:3683, DOID:3686, DOID:3702, DOID:3748, DOID:3770, DOID:3858, DOID:3905, DOID:3906, DOID:3910, DOID:3969, DOID:399, DOID:3995, DOID:4, DOID:4006, DOID:4007, DOID:4012, DOID:4029, DOID:4074, DOID:4102, DOID:412, DOID:416, DOID:418, DOID:423, DOID:4241, DOID:4256, DOID:4361, DOID:4398, DOID:4418, DOID:452, DOID:4552, DOID:462, DOID:4713, DOID:4725, DOID:4766, DOID:4832, DOID:4844, DOID:4851, DOID:4904, DOID:4905, DOID:4926, DOID:4947, DOID:4948, DOID:4989, DOID:5041, DOID:5223, DOID:526, DOID:5408, DOID:5409, DOID:5419, DOID:5485, DOID:5517, DOID:552, DOID:5577, DOID:5654, DOID:5898, DOID:633, DOID:6383, DOID:657, DOID:6713, DOID:684, DOID:7147, DOID:7148, DOID:722, DOID:759, DOID:768, DOID:783, DOID:8090, DOID:8092, DOID:810, DOID:824, DOID:8452, DOID:8567, DOID:8577, DOID:8649, DOID:870, DOID:8778, DOID:8894, DOID:8924, DOID:8929, DOID:8947, DOID:9008, DOID:9074, DOID:911, DOID:925, DOID:9253, DOID:927, DOID:934, DOID:9351, DOID:9352, DOID:945, DOID:9538, DOID:9588, DOID:9637, DOID:9675, DOID:9744, DOID:986, DOID:9970, DOID:9973, DOID:9993	3845, 5290, 999	1826, 1834, 5177, 522, 5281, 5319, 5320, 5859	path:hsa04012, path:hsa04062, path:hsa04070, path:hsa04150, path:hsa04210, path:hsa04320, path:hsa04360, path:hsa04370, path:hsa04380, path:hsa04510, path:hsa04520, path:hsa04530, path:hsa04540, path:hsa04620, path:hsa04621, path:hsa04622, path:hsa04630, path:hsa04650, path:hsa04660, path:hsa04662, path:hsa04664, path:hsa04666, path:hsa04670, path:hsa04720, path:hsa04722, path:hsa04725, path:hsa04730, path:hsa04810, path:hsa04910, path:hsa04912, path:hsa04914, path:hsa04916, path:hsa04930, path:hsa04960, path:hsa04973, path:hsa05010, path:hsa05100, path:hsa05130, path:hsa05142, path:hsa05145, path:hsa05146, path:hsa05152, path:hsa05160, path:hsa05162, path:hsa05164, path:hsa05166, path:hsa05200, path:hsa05210, path:hsa05211, path:hsa05212, path:hsa05213, path:hsa05214, path:hsa05215, path:hsa05216, path:hsa05218, path:hsa05219, path:hsa05220, path:hsa05221, path:hsa05222, path:hsa05223	DOID:10008, DOID:10283, DOID:1040, DOID:10437, DOID:10534, DOID:10763, DOID:11019, DOID:11054, DOID:11612, DOID:11615, DOID:12684, DOID:127, DOID:1324, DOID:13315, DOID:1520, DOID:162, DOID:1749, DOID:1793, DOID:1909, DOID:1936, DOID:1964, DOID:1993, DOID:1994, DOID:2144, DOID:219, DOID:225, DOID:2288, DOID:235, DOID:2394, DOID:2526, DOID:255, DOID:2571, DOID:2627, DOID:2631, DOID:2632, DOID:2645, DOID:267, DOID:2871, DOID:289, DOID:299, DOID:2994, DOID:3000, DOID:3007, DOID:3030, DOID:305, DOID:3068, DOID:3070, DOID:3114, DOID:3347, DOID:3376, DOID:3459, DOID:3571, DOID:3588, DOID:3683, DOID:3702, DOID:3748, DOID:3858, DOID:3905, DOID:3906, DOID:3910, DOID:3969, DOID:4, DOID:4007, DOID:4074, DOID:418, DOID:4241, DOID:4361, DOID:4552, DOID:462, DOID:4713, DOID:4725, DOID:4766, DOID:4851, DOID:4905, DOID:4926, DOID:5041, DOID:5409, DOID:5419, DOID:5654, DOID:657, DOID:684, DOID:7148, DOID:722, DOID:759, DOID:768, DOID:8092, DOID:8567, DOID:8894, DOID:9253, DOID:9352, DOID:945, DOID:9538, DOID:9970	11731415, 11751413, 11759828, 11836576, 11839648, 11850540, 11891317, 11901151, 11912130, 11953857, 11960991, 12060497, 12065844, 12088102, 12115723, 12127160, 12237894, 12362975, 12368191, 12379776, 12527905, 12553037, 12576424, 12683217, 12738987, 12775708, 12798775, 12800196, 12820337, 12820339, 12820343, 12860948, 12867284, 12942124, 14555515, 14555987, 14601058, 14612949, 14628084, 14680497, 14697248, 15014012, 15014023, 15140287, 15161659, 15217943, 15254419, 15335267, 15548708, 15561780, 15569994, 15585632, 15625017, 15650272, 15650840, 15674342, 15756435, 15805248, 15809766, 15878912, 16000574, 16108032, 16153159, 16168103, 16168105, 16317585, 16495925, 16551854, 16582596, 16596190, 16627988, 16627989, 16682283, 16685382, 16685446, 16752078, 16761619, 16781665, 16799708, 16857791, 16864174, 16912207, 16932944, 17006756, 17102066, 17133345, 17187484, 17211534, 17214955, 17221157, 17243161, 17351254, 17393979, 17449250, 17478762, 17487843, 17498560, 17511881, 17529973, 17541441, 17549356, 17561991, 17611666, 17612563, 17613170, 17626754, 17631500, 17649807, 17660459, 17687647, 17693647, 17899385, 17914096, 17918664, 17936563, 17997823, 18008005, 18035692, 18053161, 18062925, 18074223, 18087195, 18183466, 18193218, 18193353, 18237245, 18237248, 18296077, 18316611, 18316615, 18316619, 18321996, 18332872, 18355772, 18381934, 18409049, 18418848, 18425397, 18437556, 18438707, 18454351, 18465330, 18469157, 18483326, 18487949, 18501058, 18571923, 18577250, 18583876, 18584344, 18593940, 18625725, 18632642, 18719096, 18721072, 18725974, 18769124, 18787015, 18798071, 18832579, 18845558, 18855148, 18922900, 18948375, 18951408, 18979558, 18985033, 18990689, 19001334, 19016323, 19027487, 19028704, 19034514, 19035464, 19148499, 19168584, 19190626, 19208263, 19223389, 19223897, 19225924, 19252432, 19255333, 19255335, 19276186, 19276248, 19333723, 19336545, 19350629, 19351776, 19364815, 19369627, 19379710, 19383788, 19418217, 19419954, 19423537, 19436038, 19444644, 19447586, 19469636, 19490591, 19491269, 19497954, 19509242, 19513552, 19513620, 19536173, 19538720, 19544973, 19573809, 19574486, 19582883, 19603142, 19617342, 19666946, 19671852, 19676041, 19697121, 19701705, 19728854, 19729798, 19732720, 19734843, 19762712, 19787269, 19787624, 19825881, 19834798, 19838027, 19839049, 19844788, 19855437, 19856316, 19861516, 19861897, 19880061, 19882362, 19887485, 19887555, 19901964, 19906305, 19919879, 19923077, 19923084, 19929405, 19940005, 19956862, 19956951, 19957299, 20025767, 20054709, 20056625, 20063318, 20087651, 20101232, 20103628, 20107891, 20124457, 20130985, 20150438, 20170166, 20177704, 20178580, 20179161, 20185966, 20191381, 20201928, 20202990, 20204407, 20232140, 20300826, 20306655, 20307320, 20308044, 20335148, 20335174, 20348248, 20361287, 20364309, 20364400, 20372832, 20389136, 20401632, 20419393, 20436503, 20437198, 20443098, 20457620, 20459529, 20473728, 20479250, 20492696, 20518789, 20524057, 20551053, 20554749, 20585851, 20592365, 20608938, 20623180, 20628810, 20640597, 20652398, 20652812, 20658263, 20658522, 20661016, 20664043, 20713855, 20716114, 20736364, 20740285, 20805372, 20813970, 20837468, 20850937, 20859679, 20868598, 20920367, 20921021, 20932292, 20936340, 20944115, 20961652, 20961995, 20973802, 21029694, 21029696, 21044318, 21050467, 21078168, 21082217, 21104342, 21152100, 21172893, 21198263, 21204706, 21209852, 21209853, 21209903, 21264346, 21303974, 21317877, 21338271, 21345071, 21354936, 21358673, 21380407, 21382839, 21383283, 21391216, 21427727, 21435948, 21453513, 21464042, 21468554, 21474413, 21496483, 21499233, 21503112, 21519872, 21532285, 21594665, 21599513, 21609713, 21613543, 21617917, 21627565, 21667123, 21676217, 21676436, 21681822, 21700456, 21705665, 21708979, 21710689, 21761402, 21762477, 21767389, 21814880, 21822685, 21838531, 21884213, 21907803, 21913743, 21952991, 21953571, 21961357, 21997313, 22006548, 22014264, 22033276, 22037875, 22081131, 22094934, 22112244, 22113445, 22116346, 22126548, 22144180, 22153890, 22213313, 22262199, 22287734, 22297469, 22302350, 22325221, 22330809, 22340101, 22340175, 22351748, 22367960, 22374580, 22378040, 22386733, 22387177, 22388760, 22394363, 22412042, 22412143, 22436609, 22460789, 22488590, 22502695, 22505232, 22552811, 22555090, 22561335, 22562124, 22577344, 22586447, 22640628, 22641219, 22647525, 22701724, 22717556, 22727195, 22736300, 22737248, 22744290, 22748546, 22751120, 22818022, 22847191, 22848366, 22851698, 22854050, 22869152, 22875023, 22880415, 22880416, 22886823, 22926736, 22938721, 22941158, 22951594, 22952421, 22973057, 23053649, 23071104, 23086302, 23089711, 23091114, 23092874, 23100016, 23114645, 23124475, 23131391, 23143756, 23154999, 23180380, 23184080, 23184205, 23212337, 23220880, 23225170, 23237847, 23248119, 23270898, 23291984, 23296799, 23301057, 23307470, 23307622, 23311575, 23314198, 23318421, 23318431, 23334330, 23338761, 23345610, 23354013, 23355198, 23379971, 23392719, 23392720, 23397283, 23421906, 23442322, 23447672, 23474757, 23479212, 23483255, 23494674, 23519058, 23527311, 23530113, 23546450, 23548208, 23548965, 23551055, 23551496, 23555577, 23592719, 23594562, 23613387, 23613388, 23620408, 23630220, 23634290, 23637122, 23637229, 23645745, 23661506, 23665199, 23709761, 23730206, 23735945, 23740771, 23749902, 23749910, 23780683, 23792261, 23818346, 23818347, 23825050, 23851309, 23888070, 23890049, 23908594, 23912956, 23923007, 23937961, 23954296, 23971979, 23982433, 23988598, 24011769, 24012693, 24013581, 24023325, 24036211, 24043118, 24044505, 24045095, 24054997, 24056965, 24086418, 24104881, 24122876, 24125968, 24148764, 24162264, 24164280, 24172884, 24175777, 24229379, 24265722, 24269135, 24285542, 24286315, 24311197, 24323026, 24366306, 24377611, 24385208, 24390418, 24407937, 24457911, 24467828, 24469056, 24471188, 24492513, 24519062, 24571711, 24596361, 24608202, 24630930, 24655723, 24682655, 24691421, 24692179, 24706169, 24708527, 24716804, 24754246, 24802673, 24885187, 24887236, 24903376, 24909691, 24918944, 24952891, 24968823, 25003667, 25027743, 25082024, 25086032, 25098819, 25128455, 25218596, 25349977, 25377473, 25391374, 25458846, 25509354, 25514034, 25524798, 25620178, 25636904, 25778292, 25778295	16868082,16875632,16883574,16890194,16899591,16901783,16904607,16947083,16951186,16954440,16956305,16956761,16958676,16963728,16965636,17001161,17001676,17005195,17009989,17011236,17013533,17016428,17028091,17043217,17044045,17059343,17059344,17060407,17062693,17079459,17088328,17100565,17110380,17117180,17121430,17121940,17122652,17132159,17133345,17140367,17143483,17145873,17157792,17158753,17158757,17173075,17177846,17178829,17178859,17187484,17189388,17201139,17203189,17208435,17210696,17212342,17214372,17214955,17221157,17224074,17224938,17233604,17243161,17255277,17259656,17259984,17266042,17283152,17288526,17293384,17294849,17304506,17309164,17314276,17317102,17329190,17329194,17334996,17369913,17389037,17392524,17400308,17409443,17416003,17420453,17426702,17429139,17430582,17432114,17446858,17449250,17452630,17452776,17460049,17471028,17478762,17483327,17485900,17498560,17498801,17504517,17513611,17520678,17522512,17525746,17529967,17529973,17535433,17545609,17545690,17549356,17570480,17575221,17591827,17599933,17604714,17606733,17608728,17611392,17611401,17620428,17620435,17626182,17636013,17637831,17640349,17645847,17645853,17652160,17660459,17686159,17687647,17695496,17699716,17700572,17705881,17709650,17717428,17717635,17719783,17721278,17760256,17848951,17867588,17867594,17879382,17881501,17883950,17888033,17890319,17895985,17908952,17908983,17911008,17914574,17915203,17923870,17936554,17936563,17938205,17940078,17942920,17947469,17947490,17956604,17957784,17960183,17964992,17967179,17976237,17981994,17982490,17989321,17990317,17993237,17997823,17998253,18008005,18021481,18039470,18046629,18053161,18058229,18071313,18074223,18079969,18083065,18089785,18096313,18180774,18182100,18183466,18186519,18187569,18202008,18210742,18213475,18216274,18218085,18221038,18221536,18223211,18230143,18262045,18273495,18285324,18288419,18296077,18307993,18314908,18316330,18316598,18326623,18335499,18339869,18340528,18355772,18355957,18362934,18371219,18372913,18375208,18375489,18381934,18382352,18389366,18398844,18409049,18409071,18409145,18413646,18418848,18425425,18426791,18430202,18437204,18438407,18442100,18454161,18454306,18454307,18458039,18462018,18467491,18483252,18483326,18484781,18485221,18490111,18490651,18497056,18497971,18516291,18536655,18540437,18544963,18560890,18563552,18567944,18575591,18575892,18579663,18585375,18587642,18588872,18594201,18594210,18596026,18596360,18597688,18612136,18617366,18625725,18628851,18632593,18636142,18637492,18638373,18644987,18644997,18647968,18649354,18649355,18651209,18655187,18662380,18663753,18676830,18684065,18688028,18695902,18700973,18702822,18710881,18719096,18724389,18765569,18768663,18769124,18769129,18770646,18777948,18777949,18777950,18777951,18777952,18781969,18785201,18786257,18787015,18794137,18795070,18795950,18798071,18798546,18803986,18810758,18819858,18820370,18825690,18829509,18829523,18829569,18830694,18836996,18838682,18845558,18853468,18922891,18922900,18922910,18936791,18942860,18948375,18951408,18955454,18971340,18973230,18980240,18980964,18999885,19004733,19005469,19005751,19007432,19008567,19010862,19010894,19019207,19022565,19026613,19027487,19028704,19031973,19035452,19045821,19047067,19054665,19056914,19072471,19075277,19077306,19087271,19087274,19088016,19089910,19092773,19094209,19094228,19101988,19118495,19125296,19133120,19138935,19141783,19147560,19147748,19149630,19150602,19153073,19153829,19159687,19164213,19174523,19183447,19188165,19190626,19191266,19199269,19203193,19204084,19208749,19212647,19214513,19220462,19221498,19223389,19225135,19226453,19228734,19232126,19242560,19246084,19261255,19264232,19267917,19267929,19270750,19276186,19276248,19293191,19294003,19294736,19295016,19296127,19298655,19301121,19318578,19327144,19330168,19331811,19336545,19349372,19350629,19357772,19365863,19366795,19372580,19372587,19380449,19383352,19387476,19390941,19405945,19409371,19410332,19413341,19418217,19420761,19423537,19424592,19424599,19430491,19434886,19435870,19435893,19435911,19435916,19440719,19443566,19444933,19447866,19458057,19458770,19469636,19472191,19487683,19490591,19497954,19500394,19503095,19509242,19513620,19525980,19530702,19536173,19538528,19549254,19554571,19567831,19569179,19580428,19581734,19582160,19582883,19584166,19593441,19593635,19597023,19601767,19602588,19604390,19607694,19609101,19609946,19617217,19617568,19622763,19633047,19635806,19644023,19648968,19656774,19657672,19657752,19659449,19666396,19668225,19671168,19671852,19672706,19676041,19685490,19690134,19697121,19697122,19697624,19701705,19703026,19706770,19707333,19707428,19707857,19732720,19732775,19747394,19748849,19751177,19755514,19766563,19770839,19778431,19781088,19787624,19789364,19789366,19795419,19799609,19801938,19818761,19821025,19825952,19825990,19826038,19826412,19834798,19842214,19843670,19844234,19844788,19856316,19859804,19861407,19861516,19863408,19863427,19880535,19881546,19885610,19887555,19887608,19887619,19893985,19895239,19902354,19903845,19905902,19906305,19927317,19931039,19934321,19934656,19945923,19951611,19951994,19956451,19956862,19965908,20007781,20008849,20009581,20010870,20028979,20035613,20036907,20042638,20043086,20051871,20051960,20053993,20054709,20056625,20056651,20060649,20061819,20064507,20068093,20071309,20071783,20075077,20080934,20082875,20086175,20095796,20103628,20107891,20113825,20124187,20124457,20126619,20131351,20133707,20142587,20151455,20154280,20158880,20160030,20169162,20173740,20177704,20179293,20189874,20191381,20193126,20193849,20193978,20195492,20197390,20197467,20197472,20198662,20201928,20211017,20211018,20214527,20299982,20300826,20301318,20304052,20305688,20331626,20332114,20335174,20346177,20348204,20348248,20351699,20354119,20364400,20371687,20371713,20373070,20379846,20385028,20392785,20406173,20406946,20417875,20418093,20424113,20424164,20427430,20429623,20432461,20439707,20443831,20452298,20453058,20457246,20457620,20459607,20473280,20479250,20490964,20498641,20501844,20502973,20503410,20503415,20505116,20505728,20512659,20514395,20514396,20521754,20531274,20535542,20538763,20542029,20542996,20543953,20551053,20554749,20564009,20565420,20567782,20568901,20584310,20585577,20587535,20591134,20591882,20595387,20604919,20605201,20616362,20617378,20622016,20625127,20625818,20629094,20640597,20641287,20641341,20641347,20641447,20641722,20641754,20641866,20641936,20647478,20649976,20651047,20653987,20655838,20661224,20664043,20676756,20677155,20679487,20682393,20682973,20682975,20690207,20698951,20699374,20711231,20712882,20715159,20716965,20718705,20718710,20719876,20727204,20730488,20731868,20735436,20735817,20801951,20804917,20804918,20813200,20813970,20814902,20815029,20824000,20824001,20824002,20824004,20824048,20825420,20825649,20836672,20837468,20838621,20841483,20842455,20847828,20847829,20847830,20847831,20847929,20847930,20853316,20859285,20871029,20886042,20889127,20889718,20920219,20920229,20921021,20923638,20933198,20934271,20940279,20942901,20943632,20944115,20946665,20947696,20959865,20961652,20961995,20973799,20975737,20978178,20978320,21034468,21042943,21044318,21046523,21050451,21051248,21060860,21076615,21086124,21088439,21088503,21102420,21107114,21118973,21124076,21127199,21127496,21136925,21139993,21146409,21153458,21155598,21169070,21172654,21184269,21187396,21187502,21188093,21191045,21194473,21199797,21203579,21209903,21209958,21210970,21211271,21211718,21212030,21217522,21245367,21247402,21258771,21263130,21266348,21271559,21285156,21293538,21299862,21311224,21324922,21326202,21330148,21336599,21336636,21345071,21346143,21355070,21356067,21358673,21362200,21364863,21368160,21368164,21375726,21375733,21376291,21377448,21382839,21383541,21384344,21390041,21390186,21396094,21399647,21403841,21406469,21415360,21418638,21419042,21420991,21425139,21427551,21429453,21435948,21435949,21443808,21445572,21455582,21457548,21457555,21472327,21475998,21482676,21482774,21487052,21487605,21490305,21497990,21498634,21499233,21499301,21499305,21503962,21512767,21514161,21527065,21528410,21536547,21541012,21547576,21558396,21558518,21559015,21570197,21574647,21577028,21587256,21589862,21590373,21594665,21609478,21610108,21617726,21617917,21622959,21631420,21633805,21637380,21642658,21647371,21652149,21653279,21654676,21659612,21666715,21672245,21673090,21674850,21676217,21679400,21686266,21702935,21710689,21712253,21724833,21725367,21731642,21734071,21737393,21748294,21749294,21750654,21752925,21767389,21775420,21775521,21779217,21785460,21787752,21788678,21789172,21791674,21792311,21795501,21807336,21821674,21822287,21822552,21822685,21826239,21837480,21838531,21858162,21862872,21867536,21868547,21870701,21872467,21878970,21892296,21893191,21903591,21906588,21912605,21913743,21914172,21928251,21933912,21947282,21947749,21947828,21949660,21951604,21952991,21990395,21996731,22006548,22010023,22020549,22022496,22025283,22026417,22033276,22037783,22037875,22046346,22053771,22053819,22053985,22053997,22056878,22067903,22070017,22087758,22089488,22105364,22106318,22120673,22120720,22124578,22126480,22130232,22144180,22151989,22160591,22166808,22168360,22169769,22172323,22178194,22189714,22190870,22190871,22192536,22207111,22213313,22237715,22245973,22248472,22252751,22253826,22266114,22271573,22279592,22287734,22294718,22295238,22295252,22297469,22297548,22302350,22303333,22306341,22307404,22314082,22315990,22318550,22325221,22326525,22328489,22330809,22335577,22349818,22351709,22357627,22357666,22364742,22370636,22371427,22373082,22374580,22386733,22387177,22387599,22393464,22407943,22410461,22414580,22417857,22418773,22419448,22421194,22425775,22436609,22438871,22448335,22452962,22454081,22455478,22460807,22460814,22461093,22461643,22464443,22471661,22472120,22473698,22489125,22489698,22496452,22507854,22508544,22514728,22517693,22520950,22525269,22526592,22532573,22538770,22544433,22553354,22553466,22562558,22576740,22577344,22580612,22582143,22584052,22584792,22585164,22585169,22610646,22613095,22613680,22616718,22616941,22617030,22619689,22640628,22641219,22648541,22662244,22665522,22666336,22674190,22689060,22697792,22699517,22701724,22705004,22705569,22718860,22720269,22722202,22729366,22731805,22734045,22736407,22738819,22741037,22752290,22763464,22767439,22771536,22777354,22789781,22797561,22807977,22810175,22817771,22840369,22845480,22846108,22846738,22851698,22855166,22856597,22863512,22864381,22867275,22869152,22870213,22879364,22892392,22893791,22896861,22896866,22899247,22899293,22903605,22910930,22917634,22925795,22926341,22926736,22927258,22927482,22932669,22938585,22938721,22941158,22952421,22952425,22955107,22961212,22964634,22965832,22967996,22970388,22981675,22982566,22986510,22988296,22994502,22997091,23000897,23001506,23006820,23007606,23007635,23021931,23027040,23028451,23028720,23033967,23035882,23036330,23039365,23041550,23046610,23049944,23062488,23063927,23074403,23085752,23085766,23086570,23089982,23092535,23092874,23100016,23105958,23107467,23110523,23115809,23117580,23119004,23124475,23129172,23133541,23135572,23140372,23143756,23144318,23151903,23153516,23156993,23160933,23166750,23171949,23181561,23184080,23184205,23185502,23197571,23197808,23204226,23215720,23216911,23218708,23225169,23225170,23233531,23246696,23255602,23260012,23262785,23263278,23267137,23271292,23276718,23277357,23279575,23288344,23296799,23300147,23300950,23301057,23302999,23308200,23308242,23313108,23314198,23317280,23318431,23319441,23321163,23323159,23334330,23338610,23341929,23343422,23345607,23345610,23346250,23347178,23354013,23354978,23361053,23378296,23383112,23384338,23384775,23389114,23397283,23408941,23420759,23421821,23435034,23435418,23447672,23451056,23451207,23457626,23468243,23471238,23474757,23474764,23475886,23478237,23481202,23481218,23486537,23487440,23489691,23516888,23519125,23527311,23529353,23532889,23539442,23541593,23544012,23547709,23551055,23552733,23555992,23558953,23562214,23562856,23574264,23575477,23576562,23585570,23589555,23589849,23592373,23593077,23593120,23593223,23599813,23601657,23602409,23610600,23612454,23613387,23614022,23630663,23633485,23635555,23637229,23638490,23647160,23656699,23658459,23661506,23665199,23667256,23679264,23686807,23688742,23689139,23696246,23697684,23700641,23706161,23707634,23708519,23709761,23710360,23717390,23720052,23722548,23730409,23734974,23736962,23739063,23758675,23762340,23770845,23792450,23792451,23805170,23807222,23814024,23825050,23830798,23833684,23836010,23839042,23842006,23850146,23851309,23856074,23861098,23861392,23869176,23876852,23878115,23882028,23884293,23884447,23886119,23888070,23893088,23895914,23900832,23903756,23904845,23906298,23908594,23911236,23912956,23915743,23918797,23919497,23926649,23929266,23940356,23943608,23945257,23954296,23959459,23961262,23963762,23971878,23971979,23973735,23977064,23982433,23986086,23991131,24004819,24011769,24012777,24023670,24035823,24043118,24045095,24046294,24052576,24054997,24056965,24058806,24075779,24077110,24081029,24083111,24088818,24091769,24096568,24097984,24100522,24111759,24114677,24120871,24121271,24122392,24122876,24123286,24125968,24127406,24141649,24142574,24143190,24148822,24152768,24164280,24165569,24166281,24168763,24169358,24170767,24172884,24175777,24177593,24179558,24184827,24193002,24201163,24205362,24206214,24215614,24217252,24218030,24224123,24229379,24241683,24245601,24247619,24262440,24265351,24265722,24269963,24270600,24280377,24281038,24281069,24283570,24283954,24285726,24290378,24292671,24297604,24304688,24304721,24305977,24311197,24317513,24322659,24323291,24327733,24327800,24329533,24333020,24338936,24344720,24362530,24366306,24366379,24366407,24367161,24367169,24367183,24367927,24368337,24373500,24382582,24382758,24384723,24385208,24386251,24386275,24392943,24402830,24416132,24421342,24426730,24428917,24444464,24449784,24451154,24452693,24454457,24458107,24460348,24463007,24467828,24471188,24477928,24481326,24492513,24493355,24498881,24501315,24504125,24508104,24510657,24516633,24519062,24520381,24523941,24528085,24534652,24548884,24550116,24551203,24558516,24563619,24569783,24571711,24586203,24586570,24590635,24601221,24608573,24612546,24615340,24634376,24634384,24634677,24637464,24645976,24649121,24652201,24655548,24658605,24662921,24663045,24670641,24670917,24675532,24687552,24692099,24692179,24693969,24699941,24706379,24708766,24709902,24710307,24714932,24715828,24716971,24721646,24722917,24724758,24725474,24730525,24731990,24733792,24739482,24739973,24742826,24743323,24747080,24747692,24748804,24760004,24767310,24771047,24777335,24782652,24784840,24789362,24799970,24802673,24810303,24810497,24811890,24815698,24817989,24818173,24821711,24825746,24830819,24835103,24838231,24853384,24861025,24863809,24870556,24883302,24884479,24887547,24888777,24908061,24912489,24913694,24918944,24920352,24924774,24927736,24928736,24937674,24947048,24947414,24951219,24960601,24961464,24970389,24971511,24981670,24982382,24982406,24987437,24994678,24998937,25002028,25005255,25009009,25009010,25012653,25013076,25014166,25023698,25026697,25027743,25029196,25047475,25048467,25051360,25055259,25056500,25057302,25067988,25068292,25069458,25070180,25071007,25071103,25071141,25073112,25075023,25076125,25079073,25081321,25081690,25086032,25086928,25089245,25098276,25098819,25103565,25104442,25108739,25109950,25116349,25120063,25124601,25124632,25137136,25143433,25143862,25176561,25185240,25186909,25187457,25189649,25190728,25192370,25195596,25199749,25199759,25200445,25200860,25201346,25203208,25208275,25208879,25217618,25219767,25220456,25220592,25225290,25228389,25229978,25231405,25238247,25241146,25241299,25243101,25246633,25251190,25253740,25255930,25257380,25260758,25260805,25266129,25267515,25270516,25277734,25285632,25288731,25289886,25292094,25292421,25296863,25296970,25300573,25303361,25306619,25320628,25326805,25332147,25332247,25333473,25333815,25338319,25341494,25344583,25346782,25348955,25353649,25354531,25358515,25361980,25364765,25373323,25383500,25398149,25398847,25400755,25408372,25409150,25414785,25414831,25421310,25422220,25422594,25427136,25430495,25432368,25435079,25436981,25449779,25453219,25457635,25458846,25467032,25468475,25468832,25472539,25483966,25486071,25490376,25490678,25502773,25503501,25506225,25509354,25516216,25526094,25527189,25529931,25537644,25539732,25542038,25543165,25544637,25550834,25559805,25559813,25559818,25562820,25566992,25573952,25576084,25576545,25583261,25583473,25587647,25590338,25591616,25596742,25599599,25602630,25602714,25605744,25616580,25620657,25621052,25621297,25623216,25630670,25633745,25635772,25636464,25639874,25646013,25660204,25668816,25669979,25671134,25677745,25678598,25679062,25679319,25681438,25681440,25688711,25699077,25704287,25713166,25736040,25738885,25739959,25757734,25757876,25769722,25772325,25773123,25777964,25778294,25788520,25789534,25791465,25794154,25803781,25805799,25806228,25810011,25811908,25815443,25816324,25823022,25824734,25825476,25831047,25838920,25843036,25847936,25848941,25850943,25851628,25853036,25853295,25865888,25868865,25871911,25877889,25878190,25884832,25885598,25893139,25893859,25895646,25897424,25898824,25905152,25907685,25908555,25912128,25918676,25927356,25937855,25940428,25940703,25940795,25941587,25953087,25953687,25955298,25956309,25956448,25960722,25961464,25961594,25961742,25964535,25964777,25968887,25969993,25970488,25970776,25979484,25979631,25979954,25986891,25989820,25991002,25993174,25999793,26001248,26001593,26002552,26004083,26009992,26011570,26012635,26018078,26021831,26025410,26028978,26039245,26047983,26049741,26051240,26054673,26057454,26062653,26062751,26063481,26065050,26070784,26072394,26074263,26077004,26078298,26084292,26086037,26094658,26095796,26096931,26099045,26099744,26100352,26102468,26105797,26109346,26112095,26116361,26130254,26130788,26137129,26155288,26157456,26167451,26172396,26175953,26181203,26181252,26181325,26182300,26185310,26196250,26199140,26204115,26207636,26208487,26221378	101400,113705,114021,114480,116806,116899,116940,120360,120435,121360,126375,131550,133430,137215,138945,140571,147440,147557,151385,152391,153432,153619,157140,158105,158340,158350,164011,164730,164831,164870,167000,167409,168600,171834,176807,176883,176885,176943,190020,191163,191170,192090,194355,260350,300292,300568,300569,300574,300880,600079,600085,600130,600181,600211,600262,600483,600492,600495,601436,601487,601593,601622,601663,601728,601763,601774,601937,602221,602457,602642,602920,602967,603024,603030,603258,603348,603499,604370,604990,605048,605082,605301,605302,605393,605533,606203,606504,606807,606825,606838,607048,607240,608069,608385,609051,609607,611020,611188,611223,611747,611802,611954,612090,612091,612092,612093,612094,612139,612555,612620,613147,613484,613746,615149,616016,616415
12	MIM211980	LUNG CANCER	false	11186, 1326, 1548, 1956, 2064, 2074, 356, 3659, 3845, 5002, 5071, 5290, 5519, 673, 841, 9940	RASSF1, MAP3K8, CYP2A6, EGFR, ERBB2, ERCC6, FASLG, IRF1, KRAS, SLC22A18, PARK2, PIK3CA, PPP2R1B, BRAF, CASP8, DLEC1	1185, 2054, 2055, 2056, 2369, 2453, 2454, 2528, 2542, 3678, 5171, 5228, 5232, 5473, 5749, 5798, 5799, 5800, 5837, 5859, 5860, 5872, 5919, 5921, 5923, 5925	path:hsa00830, path:hsa00980, path:hsa00982, path:hsa00983, path:hsa01100, path:hsa04012, path:hsa04020, path:hsa04060, path:hsa04062, path:hsa04070, path:hsa04114, path:hsa04141, path:hsa04144, path:hsa04150, path:hsa04210, path:hsa04270, path:hsa04310, path:hsa04320, path:hsa04350, path:hsa04360, path:hsa04370, path:hsa04380, path:hsa04510, path:hsa04520, path:hsa04530, path:hsa04540, path:hsa04620, path:hsa04621, path:hsa04622, path:hsa04630, path:hsa04650, path:hsa04660, path:hsa04662, path:hsa04664, path:hsa04666, path:hsa04670, path:hsa04720, path:hsa04722, path:hsa04725, path:hsa04730, path:hsa04810, path:hsa04910, path:hsa04912, path:hsa04914, path:hsa04916, path:hsa04930, path:hsa04940, path:hsa04960, path:hsa04973, path:hsa05010, path:hsa05012, path:hsa05016, path:hsa05100, path:hsa05120, path:hsa05142, path:hsa05143, path:hsa05145, path:hsa05146, path:hsa05152, path:hsa05160, path:hsa05162, path:hsa05164, path:hsa05166, path:hsa05200, path:hsa05210, path:hsa05211, path:hsa05212, path:hsa05213, path:hsa05214, path:hsa05215, path:hsa05216, path:hsa05218, path:hsa05219, path:hsa05220, path:hsa05221, path:hsa05222, path:hsa05223, path:hsa05320, path:hsa05330, path:hsa05332, path:hsa05416	DOID:10008, DOID:10211, DOID:1024, DOID:10283, DOID:10286, DOID:10316, DOID:10325, DOID:1035, DOID:104, DOID:1040, DOID:10437, DOID:10459, DOID:10534, DOID:10591, DOID:10595, DOID:10608, DOID:10652, DOID:1070, DOID:10908, DOID:11019, DOID:1104, DOID:11054, DOID:1107, DOID:1115, DOID:11165, DOID:11166, DOID:11259, DOID:11260, DOID:11394, DOID:11612, DOID:11615, DOID:1184, DOID:12017, DOID:12217, DOID:12300, DOID:12361, DOID:12365, DOID:1240, DOID:12449, DOID:127, DOID:12722, DOID:12895, DOID:1308, DOID:13133, DOID:1319, DOID:13212, DOID:13223, DOID:1324, DOID:13241, DOID:13315, DOID:13451, DOID:13767, DOID:13810, DOID:13906, DOID:14030, DOID:14256, DOID:14313, DOID:14330, DOID:1520, DOID:157, DOID:162, DOID:1648, DOID:168, DOID:1686, DOID:169, DOID:1749, DOID:1781, DOID:1790, DOID:1793, DOID:1803, DOID:1884, DOID:1891, DOID:1909, DOID:1936, DOID:1964, DOID:1993, DOID:1994, DOID:2042, DOID:2049, DOID:2144, DOID:2154, DOID:2158, DOID:219, DOID:225, DOID:2288, DOID:235, DOID:2355, DOID:2377, DOID:2394, DOID:2413, DOID:2417, DOID:2424, DOID:2487, DOID:2513, DOID:2526, DOID:255, DOID:2571, DOID:2608, DOID:2615, DOID:2627, DOID:263, DOID:2631, DOID:2632, DOID:2645, DOID:267, DOID:2681, DOID:2693, DOID:2841, DOID:2871, DOID:2876, DOID:289, DOID:2893, DOID:2962, DOID:299, DOID:2994, DOID:3000, DOID:3005, DOID:3007, DOID:3030, DOID:3040, DOID:305, DOID:3068, DOID:3069, DOID:3070, DOID:3071, DOID:3078, DOID:3112, DOID:3113, DOID:3114, DOID:3119, DOID:3124, DOID:3151, DOID:3165, DOID:3181, DOID:3192, DOID:326, DOID:3300, DOID:3314, DOID:3347, DOID:3369, DOID:3376, DOID:3455, DOID:3459, DOID:3463, DOID:3482, DOID:3493, DOID:3565, DOID:3571, DOID:3588, DOID:3672, DOID:3683, DOID:3702, DOID:3737, DOID:3744, DOID:3748, DOID:3770, DOID:3829, DOID:3858, DOID:3875, DOID:3905, DOID:3906, DOID:3910, DOID:3963, DOID:3969, DOID:3973, DOID:399, DOID:3995, DOID:4, DOID:4006, DOID:4012, DOID:4074, DOID:4102, DOID:412, DOID:4159, DOID:416, DOID:417, DOID:418, DOID:4224, DOID:4233, DOID:4241, DOID:4358, DOID:4361, DOID:4363, DOID:4440, DOID:4450, DOID:452, DOID:4531, DOID:4552, DOID:462, DOID:4713, DOID:4725, DOID:4766, DOID:4830, DOID:4832, DOID:4844, DOID:4851, DOID:4874, DOID:4904, DOID:4905, DOID:4914, DOID:4926, DOID:4929, DOID:4947, DOID:4948, DOID:4990, DOID:5041, DOID:514, DOID:526, DOID:5380, DOID:5408, DOID:5409, DOID:5419, DOID:544, DOID:5467, DOID:5485, DOID:5517, DOID:557, DOID:5577, DOID:5651, DOID:5652, DOID:5654, DOID:5715, DOID:5898, DOID:5937, DOID:5940, DOID:6039, DOID:612, DOID:619, DOID:6383, DOID:657, DOID:684, DOID:687, DOID:7012, DOID:7148, DOID:722, DOID:7306, DOID:7474, DOID:759, DOID:768, DOID:769, DOID:8090, DOID:8092, DOID:8242, DOID:8567, DOID:8577, DOID:863, DOID:8649, DOID:8692, DOID:8719, DOID:8791, DOID:8857, DOID:8894, DOID:8923, DOID:8929, DOID:903, DOID:9074, DOID:9091, DOID:911, DOID:9111, DOID:9119, DOID:9206, DOID:9253, DOID:9261, DOID:927, DOID:928, DOID:934, DOID:9352, DOID:9428, DOID:945, DOID:9513, DOID:9538, DOID:962, DOID:9744, DOID:9840, DOID:9970, DOID:9973	3845, 5290, 841	2054, 2055, 2056, 5473, 5749, 5798, 5799, 5800, 5859, 5860	path:hsa04012, path:hsa04062, path:hsa04070, path:hsa04150, path:hsa04210, path:hsa04310, path:hsa04320, path:hsa04360, path:hsa04370, path:hsa04380, path:hsa04510, path:hsa04520, path:hsa04530, path:hsa04540, path:hsa04620, path:hsa04621, path:hsa04622, path:hsa04630, path:hsa04650, path:hsa04660, path:hsa04662, path:hsa04664, path:hsa04666, path:hsa04670, path:hsa04720, path:hsa04722, path:hsa04725, path:hsa04730, path:hsa04810, path:hsa04910, path:hsa04912, path:hsa04914, path:hsa04916, path:hsa04930, path:hsa04960, path:hsa04973, path:hsa05010, path:hsa05016, path:hsa05100, path:hsa05142, path:hsa05145, path:hsa05146, path:hsa05152, path:hsa05160, path:hsa05162, path:hsa05164, path:hsa05166, path:hsa05200, path:hsa05210, path:hsa05211, path:hsa05212, path:hsa05213, path:hsa05214, path:hsa05215, path:hsa05216, path:hsa05218, path:hsa05219, path:hsa05220, path:hsa05221, path:hsa05222, path:hsa05223, path:hsa05416	DOID:10008, DOID:10283, DOID:10286, DOID:104, DOID:1040, DOID:10437, DOID:10534, DOID:11019, DOID:1104, DOID:11054, DOID:11612, DOID:11615, DOID:12300, DOID:1240, DOID:127, DOID:1308, DOID:1319, DOID:1324, DOID:13315, DOID:1520, DOID:162, DOID:169, DOID:1749, DOID:1793, DOID:1909, DOID:1936, DOID:1964, DOID:1993, DOID:1994, DOID:2144, DOID:219, DOID:225, DOID:2288, DOID:235, DOID:2394, DOID:2526, DOID:255, DOID:2571, DOID:2627, DOID:2631, DOID:2632, DOID:2645, DOID:267, DOID:2681, DOID:2871, DOID:289, DOID:299, DOID:2994, DOID:3000, DOID:3007, DOID:3030, DOID:305, DOID:3068, DOID:3069, DOID:3070, DOID:3114, DOID:3124, DOID:3151, DOID:3192, DOID:3300, DOID:3347, DOID:3369, DOID:3376, DOID:3459, DOID:3565, DOID:3571, DOID:3588, DOID:3683, DOID:3702, DOID:3744, DOID:3748, DOID:3858, DOID:3905, DOID:3906, DOID:3910, DOID:3969, DOID:4, DOID:4074, DOID:417, DOID:418, DOID:4241, DOID:4361, DOID:4363, DOID:4450, DOID:4552, DOID:462, DOID:4713, DOID:4725, DOID:4766, DOID:4851, DOID:4874, DOID:4905, DOID:4926, DOID:5041, DOID:514, DOID:5409, DOID:5419, DOID:5654, DOID:612, DOID:657, DOID:684, DOID:7148, DOID:722, DOID:759, DOID:768, DOID:769, DOID:8092, DOID:8567, DOID:8894, DOID:8923, DOID:903, DOID:9119, DOID:9253, DOID:9352, DOID:9428, DOID:945, DOID:9538, DOID:9970	11731415, 11751413, 11759828, 11836576, 11839648, 11850540, 11891317, 11897506, 11901151, 11953857, 11960991, 11968000, 12060497, 12065844, 12088102, 12167618, 12237894, 12362975, 12368191, 12379776, 12527905, 12527916, 12553037, 12576424, 12683217, 12738987, 12775708, 12798775, 12820337, 12820339, 12820343, 12860948, 12867284, 12942124, 14555515, 14555987, 14601057, 14601058, 14612949, 14628084, 14680497, 14697248, 14701762, 14704150, 14729599, 14977837, 15014012, 15014023, 15031710, 15140287, 15217943, 15251938, 15254419, 15335267, 15548708, 15569994, 15585632, 15601643, 15625017, 15650272, 15650840, 15665312, 15674342, 15756435, 15805248, 15809766, 15878912, 16000574, 16028839, 16037379, 16108032, 16153159, 16168103, 16168105, 16305343, 16317585, 16551854, 16582596, 16596190, 16624517, 16627988, 16627989, 16682283, 16685382, 16685446, 16752078, 16761619, 16781665, 16785991, 16799708, 16819513, 16857791, 16864174, 16912207, 17006756, 17102066, 17102595, 17183065, 17187484, 17211534, 17214955, 17221157, 17243161, 17293864, 17351254, 17369752, 17393979, 17449250, 17478762, 17487843, 17498560, 17511881, 17525128, 17541441, 17549356, 17561991, 17611666, 17612563, 17613170, 17626754, 17631500, 17636398, 17666167, 17687647, 17693647, 17849451, 17881501, 17891485, 17899385, 17914096, 17918664, 17936563, 17940865, 17942395, 17960555, 17962219, 18008005, 18035692, 18062925, 18074223, 18084281, 18087195, 18161656, 18172292, 18183466, 18193218, 18193353, 18237245, 18237248, 18269588, 18296077, 18307993, 18316611, 18316615, 18316619, 18332872, 18343995, 18409049, 18418848, 18425370, 18425397, 18437556, 18438707, 18443966, 18465330, 18469157, 18483325, 18487949, 18501058, 18522728, 18538349, 18550772, 18571923, 18577250, 18583876, 18584344, 18593940, 18625725, 18632642, 18719096, 18721072, 18725974, 18751981, 18769124, 18787015, 18795070, 18798071, 18832579, 18855148, 18922900, 18948375, 18950515, 18951408, 18979558, 18985033, 18990689, 19001334, 19016323, 19020749, 19027487, 19034514, 19035464, 19118495, 19148499, 19148516, 19150933, 19156550, 19168584, 19190167, 19190334, 19190626, 19208263, 19214744, 19223897, 19225924, 19239323, 19252432, 19255333, 19255335, 19276186, 19276248, 19318553, 19336545, 19351776, 19364815, 19369627, 19374895, 19418217, 19419954, 19434314, 19436038, 19444644, 19447586, 19483462, 19490591, 19491269, 19509242, 19513552, 19513620, 19538720, 19573809, 19574486, 19617342, 19631337, 19636371, 19657672, 19666946, 19671852, 19676041, 19697121, 19697122, 19701705, 19728854, 19729798, 19732720, 19734843, 19762712, 19766894, 19787269, 19787624, 19825881, 19838027, 19844788, 19855437, 19859802, 19861897, 19880061, 19882362, 19887485, 19887555, 19906305, 19919879, 19923084, 19925033, 19929405, 19940005, 19940364, 19956862, 19956951, 20025767, 20044624, 20056647, 20062009, 20063318, 20087651, 20103628, 20107891, 20124457, 20130985, 20132554, 20135347, 20150438, 20170166, 20177704, 20178580, 20179161, 20185966, 20199686, 20201928, 20202990, 20204407, 20232140, 20306655, 20307320, 20308044, 20335148, 20335174, 20361264, 20361287, 20364309, 20372832, 20389136, 20401632, 20419393, 20436503, 20443098, 20457620, 20459529, 20473728, 20479250, 20492696, 20524057, 20530412, 20551053, 20554524, 20585851, 20592365, 20608938, 20623180, 20628810, 20630868, 20651357, 20652397, 20652398, 20652812, 20658263, 20658522, 20661016, 20713855, 20716114, 20736364, 20740285, 20802156, 20805372, 20813970, 20837468, 20842524, 20850937, 20859679, 20868598, 20920367, 20932292, 20935677, 20936340, 20944115, 20955597, 20959476, 20961652, 20961995, 20973802, 21029694, 21029696, 21036744, 21044318, 21046231, 21050467, 21078168, 21080107, 21082217, 21104342, 21152100, 21172893, 21198263, 21204706, 21209852, 21209853, 21209903, 21257711, 21264346, 21264531, 21273576, 21276138, 21303974, 21317877, 21338271, 21345071, 21354936, 21358673, 21380407, 21383283, 21383692, 21391216, 21427727, 21435948, 21440529, 21453513, 21454012, 21457545, 21468554, 21474413, 21487020, 21499233, 21503112, 21532285, 21586793, 21594665, 21599513, 21609713, 21617917, 21627565, 21667123, 21676217, 21676436, 21700456, 21702909, 21705665, 21708979, 21710689, 21761335, 21761402, 21762477, 21782877, 21805028, 21814880, 21884213, 21907803, 21913743, 21953571, 21961357, 21997313, 22014264, 22025675, 22033276, 22037875, 22056502, 22072864, 22081131, 22094934, 22112244, 22113445, 22116346, 22117074, 22126548, 22132735, 22153890, 22179693, 22192147, 22262199, 22266866, 22302350, 22325221, 22330809, 22332908, 22333974, 22340101, 22340175, 22351748, 22367960, 22378040, 22386733, 22387177, 22388760, 22394363, 22412042, 22412143, 22436609, 22460789, 22472120, 22481575, 22488590, 22502695, 22505232, 22552811, 22555090, 22561335, 22562124, 22577344, 22581300, 22586447, 22615811, 22640628, 22641219, 22647525, 22659694, 22695491, 22701724, 22727195, 22736300, 22737248, 22744290, 22748546, 22751120, 22810499, 22842170, 22848366, 22851698, 22854050, 22869152, 22875023, 22880415, 22880416, 22938721, 22952421, 22973057, 23015403, 23046633, 23071104, 23086302, 23089711, 23091114, 23092874, 23100016, 23114645, 23131391, 23142484, 23154999, 23184205, 23220880, 23237847, 23248119, 23270898, 23291982, 23291984, 23296799, 23301057, 23307470, 23307622, 23311575, 23314198, 23317280, 23318421, 23318431, 23320751, 23334330, 23354013, 23355198, 23379971, 23392719, 23392720, 23397283, 23421906, 23434145, 23442322, 23447672, 23472669, 23474757, 23479212, 23483255, 23494674, 23519058, 23532252, 23548208, 23548965, 23551496, 23555577, 23592719, 23594562, 23613387, 23613388, 23634290, 23637122, 23653350, 23661506, 23665199, 23730206, 23735945, 23740771, 23749902, 23749910, 23780683, 23786162, 23792445, 23818346, 23818347, 23825050, 23851309, 23888049, 23888070, 23888343, 23908594, 23912956, 23923007, 23937961, 23971979, 23982433, 23988598, 24011769, 24013581, 24023325, 24036211, 24044505, 24056965, 24072745, 24086418, 24104881, 24122876, 24148764, 24162264, 24163083, 24164280, 24172884, 24175777, 24229379, 24248546, 24253900, 24269135, 24285542, 24286315, 24311197, 24323026, 24337110, 24377611, 24390418, 24406864, 24407937, 24408012, 24457433, 24457911, 24467828, 24469056, 24471188, 24492513, 24571711, 24596361, 24608202, 24615768, 24629097, 24630930, 24647156, 24655723, 24656773, 24667376, 24682655, 24691421, 24692179, 24706169, 24708527, 24754246, 24758408, 24802673, 24885187, 24887236, 24903376, 24909691, 24918944, 24968823, 25003667, 25027743, 25082024, 25098819, 25128455, 25132643, 25218596, 25349977, 25377473, 25391374, 25458846, 25509354, 25524798, 25636904, 25778292, 25778295	21278435,21285156,21305029,21308409,21311224,21314611,21319046,21324922,21324925,21326202,21330148,21334875,21336599,21338579,21345071,21351323,21355070,21358673,21359953,21360074,21362200,21364863,21375726,21375733,21376233,21376291,21384344,21387162,21388048,21388543,21390186,21391216,21394302,21396094,21396117,21396129,21396910,21399647,21403841,21406469,21419042,21420991,21424932,21425139,21427551,21429453,21435948,21435949,21440529,21443808,21445572,21454012,21455582,21457144,21457545,21457548,21457555,21461859,21461888,21465226,21468131,21472327,21480388,21480393,21482676,21482774,21487020,21487052,21487605,21490305,21491705,21494765,21496280,21497990,21498540,21498634,21498638,21499233,21499301,21499305,21503962,21506905,21512767,21514161,21514219,21514634,21520065,21521745,21524465,21527065,21528410,21536547,21537887,21547576,21552212,21555376,21558396,21558518,21559015,21569413,21570197,21572364,21574055,21574647,21577028,21584665,21586793,21587256,21589862,21590373,21593597,21594665,21596841,21604273,21607584,21607585,21607586,21609478,21610108,21617726,21617917,21622959,21631420,21632853,21633805,21637380,21639949,21642474,21642658,21643015,21647371,21652149,21653830,21655659,21656328,21659612,21660955,21666713,21666715,21672245,21673090,21673316,21674127,21674850,21676217,21676478,21677473,21677477,21679400,21685235,21686266,21690228,21690342,21701879,21702909,21705183,21707964,21710689,21712253,21713084,21715568,21716849,21724833,21725367,21726172,21731642,21731744,21732342,21734071,21737670,21738726,21740526,21749294,21750654,21752925,21756040,21761335,21761362,21767082,21769502,21775420,21775521,21775822,21776373,21778571,21782877,21785460,21786419,21787752,21787862,21788678,21789172,21791674,21792311,21792929,21804917,21805028,21807336,21813027,21814880,21816844,21821674,21822287,21822308,21822552,21823616,21826239,21830014,21835222,21837481,21849406,21850211,21854628,21858086,21858162,21862872,21867536,21870701,21878970,21881256,21884205,21884573,21893191,21896307,21899728,21901395,21906355,21907921,21909620,21911055,21912605,21913743,21914172,21915635,21927022,21928245,21928251,21931642,21933912,21934337,21935603,21937717,21942447,21947749,21947828,21950209,21951318,21951604,21957977,21961653,21961708,21964676,21966417,21966546,21968648,21975350,21976973,21982897,21983489,21990395,22003817,22004728,22006161,22010023,22011930,22015292,22019339,22022496,22025283,22025675,22033246,22033276,22036905,22037257,22037783,22037875,22042372,22043997,22046346,22053771,22053819,22053985,22056502,22056878,22056952,22056953,22065002,22067903,22070017,22072864,22080573,22082486,22085699,22086602,22086611,22089488,22092406,22096483,22105362,22105364,22106318,22110198,22117074,22120673,22120720,22121046,22121396,22124578,22127113,22130232,22132735,22139571,22139572,22140428,22140559,22142843,22147081,22151989,22159596,22160591,22161825,22168360,22169769,22172323,22178194,22179693,22179831,22183797,22189714,22190870,22190871,22190995,22192147,22192536,22202041,22207111,22207899,22215907,22222162,22231447,22234518,22236672,22245027,22245973,22248472,22251451,22252323,22252523,22252751,22253826,22258476,22262199,22266114,22266872,22271573,22274803,22276155,22276166,22279592,22286581,22292588,22292666,22292772,22294324,22294718,22295238,22295251,22295252,22300613,22302350,22306341,22307404,22314082,22315424,22315990,22318550,22321971,22325221,22325452,22328489,22330809,22333974,22335577,22346359,22349818,22351709,22354538,22355336,22357666,22362382,22364742,22366263,22370636,22371427,22373082,22386733,22387177,22387311,22387599,22393464,22394363,22397762,22407753,22407943,22410461,22414288,22414580,22417857,22418699,22418773,22419448,22419663,22421194,22425775,22426783,22427012,22429330,22431556,22436596,22436609,22438871,22445895,22448335,22454081,22454535,22455478,22460807,22460814,22461643,22464443,22471661,22472120,22473698,22473997,22476347,22479718,22481575,22483783,22486370,22489125,22489698,22495718,22496388,22496452,22496908,22504674,22505232,22505536,22507221,22507854,22510481,22510844,22513288,22514728,22517693,22521242,22525269,22526592,22527098,22532573,22532966,22534171,22538770,22544210,22544433,22547106,22551559,22552774,22552965,22553354,22553466,22554015,22562124,22562558,22569898,22571614,22571659,22576740,22577344,22577549,22579283,22580612,22581656,22582143,22584052,22584792,22585164,22585169,22591372,22610646,22612513,22616718,22616941,22617030,22619186,22619689,22638807,22640628,22641219,22648541,22649089,22659694,22662240,22662244,22665533,22666336,22674190,22677992,22679488,22687878,22689060,22689062,22690483,22693070,22695343,22697792,22699517,22701724,22703543,22705004,22705569,22709873,22718860,22720269,22722201,22722202,22723174,22724568,22729366,22729368,22734003,22735458,22736376,22736407,22738819,22740196,22741037,22741179,22751113,22752290,22761403,22763464,22767439,22771536,22771957,22777824,22780923,22782309,22785202,22787682,22787683,22787684,22787692,22788954,22789781,22791810,22792263,22797061,22797073,22797561,22807977,22809628,22810175,22810499,22815474,22817771,22820413,22820501,22824293,22825057,22825604,22830952,22840369,22841927,22845480,22846108,22851698,22855166,22856597,22862967,22863512,22864381,22869152,22870213,22878588,22878889,22879364,22882128,22882517,22882580,22886303,22892392,22893791,22894603,22894905,22896861,22896866,22899247,22899293,22903605,22912728,22917634,22922893,22925694,22925795,22926263,22926341,22926442,22926736,22927258,22927482,22927910,22932669,22934887,22935826,22938450,22938585,22938721,22939887,22939959,22943437,22952421,22952423,22952425,22955107,22956860,22957061,22959025,22961212,22964224,22964634,22964943,22967992,22967996,22969964,22970388,22973578,22981675,22982566,22985957,22986510,22993871,22993872,22994502,22994968,22997091,23000897,23001506,23006498,23006820,23007635,23009686,23011826,23015403,23018247,23020847,23023821,23027040,23027125,23028451,23028720,23029096,23031358,23032741,23032975,23033967,23035309,23035311,23035882,23036330,23039365,23041550,23045247,23046610,23046633,23049944,23053638,23054135,23061908,23063927,23066441,23071104,23071597,23071754,23073572,23073759,23079102,23085752,23085766,23086570,23086814,23089672,23089711,23089982,23092535,23092874,23095522,23100016,23101053,23101054,23103568,23104224,23105958,23107467,23108247,23109997,23110523,23115809,23117580,23119004,23124476,23129172,23133541,23135572,23135917,23136679,23140372,23142066,23142484,23146907,23149820,23153516,23156993,23158001,23159854,23160933,23163984,23166300,23166750,23166961,23166962,23167766,23168047,23169551,23171949,23178489,23180004,23181561,23184205,23193156,23193913,23197571,23197808,23204226,23215720,23216911,23217186,23218708,23220880,23222297,23225169,23227519,23233531,23233650,23238254,23246576,23246696,23249624,23249637,23255602,23256220,23260012,23262785,23263278,23267137,23268325,23271292,23271326,23271328,23276718,23277357,23279575,23280128,23285198,23288344,23291072,23291982,23296799,23300147,23300383,23301057,23301832,23302999,23308200,23308242,23313108,23314198,23317270,23317280,23318431,23319435,23319441,23319610,23321033,23321163,23323159,23334330,23338610,23341929,23343422,23346250,23348384,23354013,23355539,23359191,23361053,23374155,23378296,23383112,23384338,23384409,23384775,23389114,23394575,23397283,23402383,23406016,23407556,23408941,23412770,23418360,23420345,23420759,23421821,23421906,23430121,23431153,23431444,23432380,23435418,23436906,23440330,23443971,23444171,23447672,23449934,23451056,23454149,23454247,23457626,23460117,23462719,23465277,23471238,23472669,23474757,23474764,23478237,23481218,23483540,23487440,23489691,23493335,23497505,23499324,23499968,23506723,23516601,23516888,23518595,23519125,23523951,23525242,23525982,23529353,23531110,23531216,23531874,23532252,23532889,23535840,23539741,23541593,23542172,23544014,23548208,23552733,23554123,23555785,23555992,23562214,23562856,23564760,23566949,23568704,23574264,23575477,23576562,23576814,23585570,23586108,23589555,23589849,23590835,23592373,23593120,23593223,23593472,23594190,23597096,23597419,23599813,23601074,23601657,23601837,23602409,23609470,23610600,23612454,23613387,23614022,23624423,23628845,23630663,23633485,23633522,23633926,23636329,23637902,23638490,23640754,23642528,23647160,23653350,23656699,23657921,23661506,23663560,23665199,23667369,23667487,23679264,23683592,23684931,23686416,23686707,23686807,23688700,23688742,23689139,23691362,23693024,23695025,23695030,23696074,23696831,23697684,23698748,23700641,23702653,23702728,23703612,23704778,23705924,23706161,23707634,23708519,23710360,23711794,23714450,23717338,23717798,23720052,23721519,23722303,23722313,23722548,23729230,23734974,23736962,23737133,23739063,23740859,23744486,23744830,23746934,23755891,23756181,23762292,23764002,23765085,23769438,23769740,23770845,23771069,23777213,23777448,23777562,23778411,23783223,23784775,23785735,23786162,23788873,23792445,23792450,23792451,23794518,23798621,23801113,23804139,23806603,23813303,23814024,23816254,23821363,23822636,23823647,23824607,23825050,23826254,23826420,23827380,23829387,23830194,23830798,23833684,23835592,23836010,23839042,23840429,23841028,23842006,23842642,23844004,23844611,23851309,23856030,23856074,23861098,23861392,23864327,23867902,23869176,23873849,23878115,23879171,23882028,23884447,23887673,23888049,23888070,23888343,23891847,23895914,23899511,23900832,23903756,23904845,23907131,23907440,23907581,23908594,23911236,23912460,23912956,23913825,23915743,23918797,23921085,23929266,23934182,23938070,23940356,23942091,23943608,23945257,23948973,23959459,23961262,23963762,23966579,23969757,23971878,23971979,23973735,23974512,23975422,23976954,23977064,23982433,23983820,23986086,23991224,23994522,23998066,24000114,24004819,24004841,24011769,24012777,24013082,24013225,24019942,24020587,24021598,24021599,24022934,24029232,24030979,24035823,24036211,24036273,24036907,24044505,24046294,24048738,24052576,24056965,24057042,24058806,24060578,24063949,24066121,24071502,24072745,24075779,24077110,24080156,24081029,24083111,24083491,24088818,24090836,24091029,24091769,24092808,24093439,24095059,24096568,24097984,24100522,24105053,24105684,24106906,24107820,24111759,24112786,24114677,24120871,24120917,24121271,24122263,24122392,24122876,24123286,24124366,24124521,24126683,24127406,24129975,24134423,24137610,24138843,24141649,24142574,24144839,24144949,24146879,24147022,24148581,24148764,24148822,24163083,24164280,24165569,24168763,24169358,24170211,24170767,24172042,24172884,24175777,24176171,24177178,24179390,24179558,24193002,24198242,24200972,24201163,24203627,24205362,24205493,24206139,24206214,24215614,24216290,24217252,24222531,24224123,24229379,24233638,24241683,24243820,24245601,24247619,24262440,24265246,24269963,24270344,24272079,24280132,24280377,24282978,24283954,24285726,24289103,24304688,24304721,24311197,24312376,24317513,24318305,24319539,24322659,24323291,24323361,24325915,24327733,24327800,24329533,24333132,24333426,24337110,24342355,24344012,24344720,24352641,24354805,24355130,24366379,24367201,24368337,24373701,24374147,24374811,24379250,24382582,24382758,24384723,24386251,24390667,24392943,24402830,24406864,24407288,24408012,24414992,24416132,24421342,24426730,24428917,24444464,24447935,24449784,24451154,24452282,24452693,24457433,24458107,24460348,24463007,24466333,24466386,24467828,24471188,24477928,24481325,24481326,24486524,24489661,24492289,24492513,24493157,24498881,24501315,24503375,24503937,24504125,24508104,24510913,24516633,24517997,24518045,24520381,24523856,24523941,24528085,24534652,24534923,24550116,24551203,24553861,24554387,24556625,24557338,24558516,24560456,24562444,24563619,24565443,24569783,24571711,24575839,24586570,24590635,24591826,24601221,24601650,24606439,24608573,24609850,24610032,24612546,24615340,24615768,24615985,24621372,24629097,24631730,24634376,24634384,24634415,24637464,24637962,24639191,24643470,24645976,24647156,24649121,24649147,24649232,24652201,24655548,24656773,24656976,24658605,24662263,24662921,24663045,24667376,24670641,24675532,24676055,24687552,24692099,24692179,24693197,24693969,24694813,24696727,24699941,24706368,24706379,24706460,24707474,24708766,24709902,24710307,24711706,24712325,24714932,24715828,24716804,24716971,24718680,24721646,24722917,24725474,24731990,24739482,24739973,24742826,24747692,24748804,24753984,24758408,24760004,24767310,24771047,24772432,24777335,24779793,24782652,24789362,24799970,24801752,24802673,24810303,24811890,24812767,24815698,24817989,24818173,24819550,24824936,24825746,24827135,24829397,24829859,24831079,24835103,24836394,24838231,24853384,24861025,24866341,24869908,24870556,24875132,24876102,24878819,24880630,24883302,24885395,24885589,24886365,24886537,24887236,24887547,24888777,24894716,24898067,24902791,24908061,24912489,24913694,24916181,24916398,24918944,24920352,24921635,24924774,24928736,24932579,24936983,24937674,24937677,24947048,24947414,24947784,24950183,24951219,24957550,24960601,24961464,24963595,24964744,24969895,24970389,24971511,24973581,24981670,24982382,24982406,24987308,24987437,24994678,24999743,24999991,25002028,25005255,25009009,25010604,25012653,25013076,25023698,25023728,25026697,25027743,25029196,25030022,25032021,25046839,25047475,25047674,25048467,25051266,25051360,25053627,25055259,25056500,25057302,25068292,25069458,25070180,25071007,25071103,25071141,25073112,25076125,25079073,25081321,25081660,25081690,25086928,25089245,25089348,25098276,25098819,25103565,25104442,25107706,25108739,25109950,25116349,25116921,25117817,25119502,25120063,25124473,25124601,25125659,25129342,25129346,25137136,25137181,25140053,25140302,25143433,25143862,25150698,25164041,25168388,25168820,25174645,25175149,25176561,25179138,25179840,25185240,25186909,25187454,25187457,25188121,25189649,25192370,25195596,25197183,25197398,25198997,25199749,25199759,25200445,25200860,25201346,25203051,25203208,25208275,25217796,25218708,25219541,25220456,25225290,25228389,25229978,25231405,25238247,25241146,25241299,25243101,25246633,25247711,25249538,25251190,25252449,25253740,25255930,25256600,25257380,25259789,25260758,25266129,25267515,25269647,25270122,25275589,25277187,25277734,25283075,25285241,25285632,25287138,25287328,25287912,25288731,25289886,25296577,25296863,25296970,25300573,25303361,25306619,25317410,25320013,25320628,25321192,25326805,25327791,25332247,25333815,25338319,25338647,25341494,25341922,25344213,25344583,25344915,25347743,25349977,25353649,25354531,25358515,25361177,25361980,25364765,25368674,25368680,25373323,25377474,25383500,25385180,25389442,25390349,25390939,25391919,25395319,25398149,25398453,25398847,25400755,25400978,25407308,25408372,25409150,25414785,25417118,25417703,25422220,25422594,25427136,25429827,25430495,25432368,25435079,25435280,25435628,25436981,25442274,25445421,25449779,25449780,25453219,25454348,25457635,25458846,25467032,25468140,25468475,25468832,25472539,25472776,25472813,25475708,25478227,25482942,25483966,25484865,25485347,25485498,25486071,25490376,25490678,25492965,25496804,25499743,25501339,25502773,25506225,25509354,25510449,25510900,25516216,25520097,25520884,25526094,25527189,25529931,25530180,25532106,25533812,25537159,25537644,25538079,25539732,25542038,25543165,25544637,25550832,25550834,25553350,25559805,25559813,25559818,25566499,25566992,25573952,25576084,25576545,25583261,25583473,25587029,25587647,25588160,25590338,25591616,25594009,25594012,25596742,25596948,25599599,25602630,25602714,25604189,25605142,25605188,25605973,25611133,25612619,25615818,25616580,25616695,25620657,25621052,25621297,25622903,25622905,25623216,25623760,25625755,25628946,25630670,25633745,25633981,25635772,25636464,25636590,25641046,25646013,25648557,25660204,25660577,25661724,25667473,25668816,25669979,25671134,25672442,25679062,25679319,25681438,25681440,25684532,25688711,25690013,25691057,25692408,25694417,25695063,25699077,25700543,25700560,25702787,25704287,25710562,25713166,25713333,25726929,25727067,25728938,25734578,25736040,25736224,25738885,25739959,25750271,25757876,25759426,25760761,25765838,25766325,25769722,25772240,25772325,25773123,25773928,25773930,25774502,25778294,25779666,25789532,25789534,25790908,25791465,25796184,25803781,25805799,25806228,25811908,25815443,25815668,25816324,25817575,25820115,25820592,25823448,25823823,25825476,25831047,25838920,25841697,25843036,25847936,25849870,25850943,25851628,25853036,25853264,25853295,25856345,25862786,25862854,25865227,25865888,25871911,25873885,25877889,25878190,25882671,25883211,25884486,25884832,25885598,25887413,25887735,25891429,25893139,25893859,25895646,25897424,25898824,25899161,25905152,25906688,25907685,25908555,25912128,25918676,25920936,25928118,25935365,25937091,25940428,25940703,25940795,25941587,25953046,25953087,25953687,25955298,25955731,25956448,25959272,25960722,25961242,25961464,25961594,25961742,25963143,25964576,25964777,25966200,25968887,25969993,25970488,25970719,25970776,25971960,25973295,25979484,25979954,25982012,25986891,25989738,25989820,25990368,25991002,25993174,25999793,26000884,26001248,26001593,26002322,26002552,26004083,26005723,26006245,26006730,26009308,26009992,26010411,26011570,26012635,26018078,26021752,26021831,26025929,26028978,26029857,26036637,26040571,26045797,26046946,26047983,26051240,26054673,26057454,26057728,26058079,26060045,26063481,26064441,26065050,26068969,26070269,26074263,26077004,26077136,26077641,26079946,26081868,26083256,26084289,26084292,26086037,26089701,26093903,26094658,26095299,26095475,26095796,26096931,26099045,26099744,26100352,26102468,26105797,26107737,26109346,26110069,26112095,26114632,26115045,26116361,26121470,26124282,26130254,26130460,26130788,26136904,26137129,26137258,26137966,26143341,26143491,26151562,26152725,26155288,26163095,26166014,26167451,26172396,26176209,26176330,26178788,26180042,26181203,26181252,26181325,26185310,26195282,26196250,26203261,26204115,26205886,26208487,26218645,26221378,26221601	102578,107285,113705,114480,116806,116899,116940,120435,121360,124030,126375,131240,131550,133430,138945,140571,142409,142964,142984,147440,147557,148500,151385,153619,155600,157140,158340,158350,164011,164730,164831,164870,167000,167409,168461,168600,171834,173325,176883,176885,176943,176946,187930,190020,191170,194355,260350,300292,300568,300569,600079,600130,600181,600262,600345,600492,600495,601487,601524,601593,601663,601728,601763,601937,602457,602544,602642,602920,602967,603024,603089,603114,603348,603379,603406,603434,603499,603884,604370,604724,604990,605082,605235,605301,605393,605533,606203,606229,606358,606504,606825,606838,607048,608069,608385,609051,609102,609482,610134,611020,611223,611802,612139,612620,613516,613746,614327,614488,615239,616016,616356,616415
13	MIM114550	HEPATOCELLULAR CARCINOMA	false	1499, 324, 4233, 5157, 5290, 7157, 8312, 841	CTNNB1, APC, MET, PDGFRL, PIK3CA, TP53, AXIN1, CASP8	1816, 1828, 1909, 2054, 2055, 2056, 2179, 2224, 2541, 2670, 2678, 2679, 2681, 2821, 2842, 2844, 2968, 2998, 3004, 3008, 3155, 3166, 3168, 3170, 3172, 4095, 4096, 5177, 522, 5260, 5261, 5262, 5264, 5281, 5288, 5331, 5473, 5749, 577, 5772, 5798, 5799, 5800, 5859, 5860, 826	path:hsa04012, path:hsa04062, path:hsa04070, path:hsa04110, path:hsa04115, path:hsa04144, path:hsa04150, path:hsa04210, path:hsa04310, path:hsa04360, path:hsa04370, path:hsa04380, path:hsa04510, path:hsa04520, path:hsa04530, path:hsa04620, path:hsa04621, path:hsa04622, path:hsa04630, path:hsa04650, path:hsa04660, path:hsa04662, path:hsa04664, path:hsa04666, path:hsa04670, path:hsa04722, path:hsa04725, path:hsa04810, path:hsa04910, path:hsa04914, path:hsa04916, path:hsa04930, path:hsa04960, path:hsa04973, path:hsa05010, path:hsa05014, path:hsa05016, path:hsa05100, path:hsa05120, path:hsa05130, path:hsa05142, path:hsa05144, path:hsa05145, path:hsa05146, path:hsa05152, path:hsa05160, path:hsa05162, path:hsa05164, path:hsa05166, path:hsa05200, path:hsa05210, path:hsa05211, path:hsa05212, path:hsa05213, path:hsa05214, path:hsa05215, path:hsa05216, path:hsa05217, path:hsa05218, path:hsa05219, path:hsa05220, path:hsa05221, path:hsa05222, path:hsa05223, path:hsa05412, path:hsa05416	DOID:10159, DOID:10283, DOID:10286, DOID:10437, DOID:10534, DOID:10652, DOID:11006, DOID:1104, DOID:1208, DOID:12300, DOID:12365, DOID:1240, DOID:12722, DOID:12849, DOID:1308, DOID:1324, DOID:13315, DOID:13408, DOID:1520, DOID:1596, DOID:162, DOID:169, DOID:170, DOID:1749, DOID:1793, DOID:1909, DOID:1993, DOID:1994, DOID:2144, DOID:2154, DOID:219, DOID:2224, DOID:225, DOID:235, DOID:2394, DOID:2571, DOID:2627, DOID:263, DOID:2645, DOID:2733, DOID:2871, DOID:289, DOID:299, DOID:2991, DOID:3000, DOID:3001, DOID:3007, DOID:3030, DOID:305, DOID:3070, DOID:3114, DOID:3165, DOID:3247, DOID:332, DOID:3347, DOID:3369, DOID:3376, DOID:3459, DOID:3565, DOID:3588, DOID:3683, DOID:3702, DOID:3721, DOID:3744, DOID:3748, DOID:3857, DOID:3858, DOID:3905, DOID:3910, DOID:3963, DOID:3969, DOID:4, DOID:4074, DOID:417, DOID:418, DOID:4241, DOID:4357, DOID:4361, DOID:4418, DOID:4450, DOID:4465, DOID:4531, DOID:462, DOID:4713, DOID:4766, DOID:4844, DOID:4866, DOID:4874, DOID:4905, DOID:4906, DOID:4914, DOID:4947, DOID:5041, DOID:514, DOID:5166, DOID:5374, DOID:5409, DOID:5419, DOID:5517, DOID:5613, DOID:5654, DOID:6039, DOID:612, DOID:657, DOID:6741, DOID:684, DOID:687, DOID:7211, DOID:7212, DOID:759, DOID:7608, DOID:768, DOID:769, DOID:8090, DOID:8549, DOID:8557, DOID:8577, DOID:8632, DOID:8791, DOID:8894, DOID:903, DOID:911, DOID:9119, DOID:9206, DOID:9254, DOID:9352, DOID:9428, DOID:945, DOID:9452, DOID:9538, DOID:9675	5290, 7157, 841	2054, 2055, 2056, 2179, 2224, 2670, 2678, 2679, 2681, 2821, 2842, 2844, 3170, 3172, 5177, 522, 5281, 5288, 5331, 5473, 5749, 577, 5798, 5799, 5800, 5859, 5860	path:hsa04012, path:hsa04062, path:hsa04070, path:hsa04110, path:hsa04115, path:hsa04150, path:hsa04210, path:hsa04310, path:hsa04360, path:hsa04370, path:hsa04380, path:hsa04510, path:hsa04520, path:hsa04530, path:hsa04620, path:hsa04621, path:hsa04622, path:hsa04630, path:hsa04650, path:hsa04660, path:hsa04662, path:hsa04664, path:hsa04666, path:hsa04670, path:hsa04722, path:hsa04725, path:hsa04810, path:hsa04910, path:hsa04914, path:hsa04916, path:hsa04930, path:hsa04960, path:hsa04973, path:hsa05010, path:hsa05014, path:hsa05016, path:hsa05100, path:hsa05130, path:hsa05142, path:hsa05145, path:hsa05146, path:hsa05152, path:hsa05160, path:hsa05162, path:hsa05164, path:hsa05166, path:hsa05200, path:hsa05210, path:hsa05211, path:hsa05212, path:hsa05213, path:hsa05214, path:hsa05215, path:hsa05216, path:hsa05217, path:hsa05218, path:hsa05219, path:hsa05220, path:hsa05221, path:hsa05222, path:hsa05223, path:hsa05416	DOID:10283, DOID:10286, DOID:10437, DOID:10534, DOID:1104, DOID:12300, DOID:1240, DOID:1308, DOID:1324, DOID:13315, DOID:1520, DOID:162, DOID:169, DOID:1749, DOID:1793, DOID:1909, DOID:1993, DOID:1994, DOID:2144, DOID:219, DOID:225, DOID:235, DOID:2394, DOID:2571, DOID:2627, DOID:2645, DOID:2871, DOID:289, DOID:299, DOID:3000, DOID:3007, DOID:3030, DOID:305, DOID:3070, DOID:3114, DOID:3247, DOID:3347, DOID:3369, DOID:3376, DOID:3459, DOID:3565, DOID:3588, DOID:3683, DOID:3702, DOID:3744, DOID:3748, DOID:3858, DOID:3905, DOID:3910, DOID:3969, DOID:4, DOID:4074, DOID:417, DOID:418, DOID:4241, DOID:4361, DOID:4450, DOID:462, DOID:4713, DOID:4766, DOID:4874, DOID:4905, DOID:5041, DOID:514, DOID:5409, DOID:5419, DOID:5654, DOID:612, DOID:657, DOID:6741, DOID:684, DOID:759, DOID:768, DOID:769, DOID:8894, DOID:903, DOID:9119, DOID:9352, DOID:9428, DOID:945, DOID:9538	11786482, 11788906, 11852106, 11872638, 11883440, 11953857, 12209590, 12698197, 12738987, 12789271, 12793903, 12800196, 13679996, 14509156, 14648233, 14680497, 14701762, 14722922, 14729628, 15020226, 15082903, 15251938, 15254419, 15448010, 15545228, 15601643, 15805248, 15830705, 15849742, 16168105, 16168122, 16243804, 16317585, 16489069, 16541312, 16582596, 16609366, 16728565, 16777982, 16785993, 16814250, 17006756, 17050667, 17130833, 17143016, 17178878, 17221157, 17222366, 17252199, 17284368, 17293864, 17319790, 17387621, 17417775, 17428325, 17449902, 17477370, 17478762, 17504517, 17505880, 17537232, 17562262, 17574348, 17624591, 17666167, 17696741, 17699779, 17719241, 17891485, 17909016, 17909070, 17914096, 17935714, 17936563, 17940865, 18067229, 18074223, 18094375, 18158619, 18183466, 18230179, 18264135, 18316611, 18317451, 18320359, 18325917, 18343995, 18348141, 18348286, 18456656, 18465328, 18465329, 18465330, 18490442, 18564920, 18611862, 18612219, 18617062, 18640791, 18642075, 18708403, 18714570, 18725978, 18798071, 18841156, 18949740, 18951408, 18990689, 19027487, 19031258, 19034270, 19046423, 19048399, 19141643, 19151767, 19208263, 19212663, 19214744, 19223905, 19238535, 19239323, 19276248, 19318553, 19336573, 19351845, 19403344, 19418217, 19435816, 19461076, 19495794, 19567831, 19573809, 19582475, 19596263, 19602056, 19615284, 19617568, 19629678, 19639206, 19654313, 19657731, 19671852, 19701705, 19707196, 19714488, 19730444, 19760041, 19774948, 19787241, 19787255, 19806450, 19844788, 19861897, 19885596, 19911701, 20015931, 20042668, 20049641, 20056651, 20104224, 20107891, 20132554, 20177704, 20233677, 20237428, 20395444, 20443084, 20466735, 20479250, 20496166, 20501846, 20501855, 20505989, 20551053, 20564066, 20652397, 20696077, 20805372, 20813970, 20818423, 20878064, 21047397, 21056685, 21076461, 21118481, 21131755, 21173432, 21203526, 21209852, 21209903, 21248301, 21279955, 21306611, 21317931, 21345071, 21354936, 21358673, 21365326, 21419318, 21468554, 21477265, 21479369, 21488187, 21532285, 21594665, 21599513, 21604156, 21617917, 21667122, 21670726, 21676217, 21700777, 21706156, 21708979, 21719749, 21742769, 21750655, 21761402, 21808024, 21820150, 21838531, 21921327, 21986947, 22014042, 22014044, 22033276, 22056502, 22105362, 22187033, 22192357, 22265415, 22292621, 22302350, 22311583, 22325221, 22330809, 22374333, 22405092, 22420423, 22422199, 22425263, 22434242, 22488590, 22524816, 22549273, 22551440, 22578566, 22624713, 22640628, 22659694, 22729912, 22737248, 22744290, 22768103, 22787161, 22805760, 22851211, 22864797, 22875023, 22906635, 22994752, 23049908, 23068099, 23071787, 23077249, 23092874, 23158659, 23167364, 23184205, 23237847, 23246812, 23278310, 23291982, 23301057, 23307470, 23314198, 23321667, 23381625, 23388179, 23434145, 23468244, 23580068, 23613387, 23613467, 23620777, 23639512, 23657012, 23716179, 23767917, 23793604, 23825050, 23873310, 23880211, 23888070, 23948750, 23959174, 23971979, 23973262, 23982433, 23986567, 24011769, 24012693, 24023325, 24036252, 24068557, 24074787, 24114315, 24146864, 24150964, 24175777, 24183724, 24209622, 24229379, 24291232, 24323026, 24401947, 24403473, 24457433, 24462521, 24467828, 24471188, 24587254, 24596364, 24615768, 24630930, 24687952, 24761875, 24763230, 24801904, 24803582, 24814255, 24870756, 24903376, 24918944, 24929325, 24936644, 24937470, 25003318, 25027743, 25084805, 25132643, 25194164, 25201062, 25323616, 25458846, 25634217, 25636904	18646140,18647968,18648941,18664570,18676619,18676774,18676830,18680488,18683044,18684411,18685109,18705401,18708403,18714570,18725978,18782450,18783588,18786442,18790600,18796372,18797733,18798071,18809050,18820009,18822852,18823701,18828930,18836480,18836657,18837021,18837023,18839308,18841156,18928543,18940803,18941460,18949185,18949740,18950515,18951408,18977654,18987503,19010894,19012759,19018081,19020749,19027287,19027487,19031114,19035207,19035452,19036588,19046423,19048622,19077243,19082705,19088016,19089910,19092773,19094228,19099573,19114275,19117025,19117320,19123472,19127115,19127256,19132447,19152687,19153073,19159612,19176403,19183531,19188147,19193430,19193576,19197681,19214744,19224552,19224752,19239974,19241424,19242921,19254744,19255819,19263171,19267183,19267730,19276248,19278395,19299238,19306512,19318553,19327159,19329899,19330026,19336573,19338683,19345896,19350629,19357772,19358272,19360465,19364815,19366795,19367188,19367277,19367284,19370613,19372141,19374678,19380449,19390962,19395651,19396006,19403344,19408690,19415747,19418217,19430491,19432969,19434886,19435916,19439741,19449271,19450037,19470724,19470930,19473222,19494791,19503099,19527676,19530702,19531650,19550249,19556966,19566961,19567506,19567831,19568534,19569179,19585401,19586536,19598293,19602588,19604652,19615284,19615828,19616435,19617217,19617568,19629679,19633047,19633953,19638211,19653033,19657711,19657731,19661131,19671800,19671852,19672706,19680614,19685490,19687332,19696227,19701704,19701705,19703879,19706770,19707196,19714488,19717094,19726393,19726399,19728758,19730444,19738124,19744467,19756376,19770839,19784770,19787069,19787241,19789321,19789364,19796081,19796390,19801202,19818761,19823971,19829046,19843670,19844234,19844788,19844956,19851859,19854294,19860292,19863350,19886181,19887619,19891966,19892598,19895279,19903845,19911701,19921426,19929888,19930977,19933917,19947365,19956376,19959755,19996028,20003265,20007781,20008742,20009937,20010128,20011591,20017945,20021639,20032143,20032639,20037207,20042668,20048185,20049562,20054644,20056007,20056645,20056651,20064754,20080443,20081803,20084545,20087962,20089604,20099199,20100635,20107891,20110159,20111740,20125090,20127253,20127280,20127978,20132554,20133255,20137030,20142743,20142747,20145138,20145176,20149041,20152978,20154269,20169162,20169279,20175951,20177704,20179800,20180037,20182653,20184770,20193978,20197390,20198707,20200495,20215533,20220514,20221692,20226036,20234365,20237428,20238312,20299317,20301488,20306293,20346177,20347737,20349131,20350802,20355350,20373041,20376413,20424113,20439707,20443055,20445803,20453058,20455012,20457620,20459783,20461450,20464630,20466735,20476597,20479250,20482849,20486992,20490631,20490964,20492052,20496166,20497542,20501846,20502973,20504346,20522432,20529820,20535542,20538763,20544579,20545611,20549370,20549698,20551053,20551430,20564062,20564124,20565722,20575619,20585090,20587404,20589936,20591805,20598011,20603440,20604919,20605201,20616362,20617378,20619550,20620927,20624308,20627767,20629479,20630075,20638191,20641271,20641703,20641891,20652397,20657749,20665461,20665892,20668605,20670083,20676126,20679609,20679739,20682393,20682973,20683652,20687930,20689759,20690207,20696638,20697165,20705910,20718705,20722109,20728566,20735817,20801951,20804567,20805372,20813970,20816575,20823331,20824841,20825420,20829330,20838209,20838323,20842524,20853046,20861192,20876425,20877679,20878451,20878862,20889649,20921897,20930115,20940279,20944121,20945110,20946564,20956467,20956616,20963481,20971571,20974626,20975025,20978178,20978190,20979030,21036489,21039045,21040870,21044962,21056685,21061796,21067255,21069692,21070099,21071137,21076461,21079577,21080063,21091847,21092294,21098761,21102992,21103920,21105175,21106613,21107729,21110134,21115865,21120523,21124076,21128555,21131755,21133597,21134486,21151591,21152100,21153458,21155598,21161371,21167021,21169619,21176237,21177507,21178035,21182126,21188122,21191045,21194473,21203780,21203900,21209903,21210697,21212030,21220136,21220480,21225465,21226414,21235770,21246706,21252284,21259380,21274649,21279955,21281505,21283676,21286376,21287535,21290972,21292433,21293538,21294806,21305704,21306614,21324922,21325450,21333482,21336599,21336636,21339306,21343402,21345071,21351870,21358673,21360002,21362200,21364938,21365326,21365619,21368160,21373875,21375848,21376593,21383541,21385371,21388811,21394007,21403447,21406469,21409391,21418674,21419079,21420991,21423209,21423775,21425136,21425139,21430357,21431419,21438753,21440846,21441069,21444680,21445572,21445634,21448711,21457773,21458947,21461994,21463514,21464032,21464039,21465227,21465532,21470929,21470932,21475903,21476003,21477265,21489997,21490305,21493791,21499301,21508813,21512767,21514041,21514219,21517246,21521745,21523735,21526102,21527065,21533530,21535297,21537465,21540561,21545224,21556366,21558396,21562711,21570352,21573738,21594665,21595959,21596841,21610223,21615823,21617726,21617917,21627386,21635553,21636853,21642658,21655990,21657155,21658289,21658724,21664064,21665936,21667122,21671702,21673677,21674680,21676217,21685498,21689398,21692045,21692066,21698407,21700777,21704956,21706156,21710192,21713550,21716904,21718560,21718976,21723901,21728881,21733824,21734071,21740738,21741598,21743022,21750294,21761132,21761350,21761402,21775521,21776373,21778772,21779361,21790896,21791674,21795422,21806057,21808024,21808882,21810023,21820150,21820465,21821551,21822287,21825093,21829198,21831953,21833567,21833626,21837480,21837677,21838531,21843344,21850368,21875255,21881256,21883565,21884450,21887486,21892609,21898113,21900494,21901390,21901790,21903591,21910159,21918854,21920730,21921327,21925151,21929796,21930343,21934211,21934685,21935600,21939267,21946351,21946863,21947586,21947708,21947821,21951604,21951942,21956488,21956765,21958472,21960111,21962476,21968543,21971852,21973114,21974969,21976060,21983860,21995310,21996731,22008163,22025283,22026417,22027690,22031525,22033276,22037215,22037257,22041887,22042553,22045595,22056502,22069069,22071170,22076476,22078863,22079734,22085764,22092406,22095371,22100904,22105362,22112320,22115854,22116506,22116540,22120720,22124109,22124844,22124994,22126505,22129206,22132098,22132862,22134834,22135183,22138096,22142373,22142651,22159596,22160591,22169769,22172323,22187033,22190993,22192139,22207111,22210241,22216254,22224671,22228571,22241084,22242160,22245196,22245973,22248472,22248507,22252966,22253909,22257781,22258962,22264789,22270932,22271773,22277833,22280355,22281018,22284640,22292621,22294718,22295380,22301273,22302350,22311583,22312102,22313396,22315133,22315990,22318095,22318550,22320940,22325221,22330809,22331423,22332908,22337687,22340778,22351697,22354696,22356477,22359284,22362584,22366451,22370636,22379025,22379889,22392042,22405092,22419313,22420423,22421194,22428342,22429397,22436613,22438871,22441895,22442921,22446087,22446188,22447278,22454081,22455664,22460814,22466249,22469977,22473698,22476850,22483783,22493397,22493419,22496926,22500986,22505611,22507745,22515290,22532573,22538770,22540303,22543318,22543584,22551440,22552743,22562252,22569745,22570317,22581656,22586443,22608851,22610646,22611952,22614657,22616941,22624713,22640628,22646135,22649089,22653678,22658913,22659694,22664824,22666336,22672556,22678665,22681763,22684454,22685420,22689060,22689091,22691290,22695343,22695536,22698404,22705004,22706631,22711611,22713247,22722193,22722201,22722202,22729277,22729912,22734080,22735547,22736407,22737080,22741010,22751113,22761893,22763034,22768103,22771536,22784616,22785213,22786830,22788954,22797073,22798952,22807977,22809628,22811390,22818248,22820125,22821148,22822097,22833228,22839103,22840369,22843497,22846738,22847119,22850551,22851211,22864638,22866089,22868241,22870330,22878818,22886769,22892915,22893791,22899882,22903472,22903689,22906178,22906417,22911365,22920207,22926736,22927482,22928966,22932669,22938585,22943307,22945757,22955107,22956190,22964822,22970388,22977675,22981675,22982566,22986510,22987084,22992620,22993332,22994502,22994752,22995856,22997091,23000081,23000897,23001042,23002209,23007573,23011154,23011602,23024854,23028720,23029096,23034890,23041586,23047602,23049838,23049908,23049944,23052910,23053660,23060323,23062488,23063927,23065031,23068099,23070345,23071787,23074406,23078090,23079576,23083501,23085752,23085766,23088702,23091290,23092535,23092874,23099886,23107852,23116682,23119004,23127056,23129580,23129656,23129741,23131146,23139055,23140372,23144924,23151207,23157863,23159852,23161608,23161755,23165953,23166962,23167367,23171949,23181734,23184205,23193156,23212603,23216095,23218708,23218711,23218958,23219837,23221654,23233531,23235677,23236214,23241503,23242585,23244155,23246812,23248185,23251453,23254539,23255887,23269782,23274845,23277772,23279195,23290275,23291132,23300655,23301057,23302090,23308200,23312888,23314198,23315265,23315874,23317270,23317280,23318652,23319441,23320029,23320775,23324206,23324395,23332384,23334803,23339977,23354368,23357080,23359294,23363922,23370770,23374397,23381625,23384338,23384775,23388297,23389445,23400546,23400733,23401605,23403296,23406386,23418309,23420007,23422757,23426861,23431330,23433798,23435420,23441166,23446808,23450577,23451207,23452992,23464690,23466819,23467504,23468244,23469205,23469802,23471649,23478237,23483119,23483928,23490239,23497677,23509284,23530113,23532889,23534778,23534797,23539442,23540561,23541593,23542954,23544014,23551873,23554123,23562214,23562362,23565676,23574264,23576689,23580068,23585059,23586058,23587008,23589849,23592373,23593120,23593342,23597699,23600299,23601657,23605683,23609047,23610114,23612454,23613387,23615146,23626740,23627249,23633376,23633485,23634322,23637229,23645347,23650423,23664800,23665199,23665680,23667202,23667851,23669264,23671612,23675882,23681778,23686402,23695548,23696831,23704974,23706280,23707762,23708519,23708859,23709056,23716179,23722213,23733761,23737032,23739063,23740134,23744486,23745766,23747889,23749437,23762292,23762549,23769286,23771716,23776453,23776679,23779253,23780838,23780888,23785673,23788750,23792451,23796566,23803033,23805216,23806170,23807222,23810467,23825050,23830593,23834328,23835710,23836010,23846682,23856450,23860775,23864841,23865019,23872790,23873024,23875734,23878350,23878354,23878598,23880211,23880232,23884447,23886119,23886136,23888070,23888375,23895125,23895914,23903756,23904143,23904845,23906102,23906298,23912363,23912961,23918797,23921085,23924650,23925668,23928995,23929213,23932158,23932969,23934762,23936520,23940356,23941127,23943797,23948750,23955540,23956815,23959051,23959459,23960813,23961354,23968581,23971979,23973262,23974828,23975287,23975662,23982433,23985182,23985308,23986086,23986567,23990894,24004677,24005829,24008318,24011769,24013928,24025166,24038525,24044796,24045665,24046111,24051696,24053562,24056160,24064318,24065401,24067312,24068557,24070110,24070710,24072217,24074787,24075779,24077110,24077731,24077938,24081687,24083111,24084477,24084924,24091768,24091811,24093668,24094610,24094868,24095609,24096568,24097200,24101215,24105362,24111759,24114315,24114677,24118529,24122392,24124550,24125968,24126165,24127406,24130513,24138646,24138928,24142820,24143235,24150907,24150964,24152786,24165901,24166281,24169415,24170767,24175777,24188937,24193002,24205362,24205493,24209622,24213953,24214498,24218051,24220311,24229379,24237220,24238761,24244294,24246610,24249359,24249424,24256557,24259336,24260160,24261339,24265703,24277901,24283570,24283946,24287456,24290754,24295526,24296317,24305938,24305978,24306927,24311960,24312888,24318094,24319454,24325915,24326984,24327602,24327733,24330708,24331270,24332369,24332935,24340564,24346486,24349006,24349751,24351401,24356566,24357546,24359157,24359602,24362530,24362865,24366061,24366379,24372085,24372530,24373500,24373701,24373848,24374950,24376976,24389825,24395846,24396158,24403226,24404999,24412474,24412949,24416132,24422952,24433231,24440483,24444464,24444467,24444656,24451154,24453745,24454458,24457433,24458107,24459949,24460348,24462521,24466109,24467828,24467842,24469047,24470442,24471188,24477928,24480218,24481326,24481815,24486524,24486955,24487586,24493630,24494707,24498305,24498881,24501315,24501710,24503143,24504125,24508104,24511467,24520381,24523856,24526178,24528040,24528085,24530008,24531711,24532317,24534923,24552967,24556651,24561266,24563619,24568775,24569463,24569783,24570182,24583070,24586247,24587029,24590635,24595525,24596364,24599882,24601221,24604328,24606470,24607070,24608573,24609957,24612173,24612742,24614353,24615768,24618085,24618153,24619049,24622079,24625245,24625767,24626184,24629213,24634376,24634384,24643985,24644184,24649121,24649329,24652201,24658082,24658605,24662921,24663045,24663048,24663131,24667108,24669823,24670122,24672738,24673740,24674873,24677579,24679829,24682675,24686888,24687952,24688118,24700026,24702488,24708766,24710121,24710307,24718809,24722917,24723234,24723567,24729530,24737540,24739482,24743281,24748804,24754658,24755887,24760004,24761870,24761875,24764757,24766681,24768477,24769568,24771047,24771106,24781343,24781974,24782652,24786206,24789444,24792655,24793863,24796624,24799465,24799487,24803582,24804802,24811890,24814255,24820596,24824314,24824780,24825746,24829866,24830819,24833724,24837860,24840597,24849787,24870752,24871230,24882437,24883143,24883302,24884479,24884841,24887235,24899463,24903226,24908061,24909202,24909504,24910416,24911404,24912489,24913694,24913910,24916694,24918944,24919460,24920352,24924774,24929325,24934552,24935576,24936383,24936644,24937674,24939061,24945269,24947048,24948666,24949432,24959284,24961464,24964901,24964967,24970389,24970481,24981670,24994498,25002028,25002612,25003567,25005255,25009009,25009010,25012881,25013076,25014225,25027743,25032021,25034729,25034820,25036145,25042873,25046839,25047474,25047674,25048467,25051299,25051360,25051917,25052705,25056500,25056574,25057302,25065564,25068292,25071103,25071141,25071152,25072025,25075023,25075253,25081711,25081720,25082619,25086928,25091696,25098276,25103565,25104442,25105660,25107559,25108739,25109336,25109950,25114017,25114847,25117820,25119728,25135691,25138101,25140293,25140562,25143050,25145307,25148767,25149661,25155215,25155393,25160610,25160991,25162020,25168388,25169059,25169539,25176561,25181996,25185096,25185240,25186065,25192370,25195596,25196138,25199749,25199759,25200445,25200860,25201062,25201186,25203145,25214641,25219767,25226867,25230070,25231403,25231405,25238946,25242052,25243101,25249256,25250125,25257380,25267515,25267761,25270516,25274627,25277197,25277350,25281216,25284721,25285306,25285632,25287438,25292030,25292094,25294903,25296970,25300606,25307450,25307946,25307991,25314068,25319737,25320624,25320628,25326397,25328406,25331261,25332247,25335465,25339025,25339353,25342517,25344754,25350548,25351767,25354395,25358520,25361980,25363331,25364765,25368020,25368674,25371748,25375000,25390899,25390939,25395314,25398149,25398538,25398847,25403151,25403218,25403587,25406066,25407022,25407308,25408834,25409150,25409905,25415051,25418580,25422220,25428789,25432632,25437351,25450588,25451106,25453219,25455730,25457635,25458605,25458846,25464190,25466287,25467032,25467110,25467311,25470732,25471792,25475920,25479140,25479414,25479913,25482613,25483860,25483966,25486071,25488695,25489079,25490376,25490678,25492484,25493073,25496056,25503501,25506895,25520060,25527189,25527371,25528023,25536301,25537147,25537644,25538195,25539732,25542038,25542269,25542786,25544637,25545015,25546409,25549947,25553350,25559805,25559813,25559818,25562820,25564065,25564201,25575458,25579459,25580621,25581457,25583473,25583476,25587510,25591616,25593982,25596211,25596748,25597471,25604189,25604291,25605252,25605744,25612892,25619955,25620165,25620615,25620657,25621052,25622547,25628946,25629933,25633981,25634217,25636589,25641925,25645927,25648557,25649770,25650659,25653879,25658463,25659585,25662951,25671134,25672434,25679062,25679319,25680405,25682741,25684670,25688556,25688711,25692405,25697376,25701273,25713166,25716682,25719620,25724597,25725586,25727067,25731964,25736040,25736863,25737172,25740281,25741458,25745605,25749071,25749523,25752971,25754205,25757876,25762631,25770298,25772325,25780289,25783185,25784976,25788226,25791789,25792854,25793013,25795632,25796760,25798267,25815443,25815613,25816324,25817575,25820592,25824734,25825476,25825707,25830034,25831047,25837965,25838920,25840384,25847936,25847941,25848343,25848344,25848532,25848941,25850943,25851628,25853256,25854391,25854408,25855865,25865888,25867435,25867761,25868410,25868725,25868867,25870263,25871911,25873032,25877889,25878190,25878946,25879941,25881807,25886146,25886164,25887320,25888057,25888992,25893587,25893588,25893590,25894788,25897222,25905855,25908921,25912668,25916689,25917869,25917999,25922244,25923085,25924995,25925845,25927356,25927844,25928084,25933682,25936246,25940823,25944108,25946048,25953087,25953687,25955731,25961742,25964535,25964830,25966009,25968914,25969993,25970776,25971426,25972110,25975675,25978366,25978407,25979484,25979597,25979954,25981898,25986891,25993174,25993215,25998939,26000884,26001593,26003182,26003292,26004083,26004085,26005711,26006067,26009308,26009548,26011570,26014290,26021831,26022977,26025883,26028978,26029016,26029931,26034154,26034701,26035979,26040632,26042809,26045797,26047577,26047809,26049273,26049416,26051240,26054330,26054706,26063617,26064262,26066793,26070152,26070530,26072394,26074075,26077640,26079153,26084292,26085392,26087955,26088128,26093620,26094658,26095524,26095796,26096296,26099045,26100884,26105797,26107183,26107623,26109346,26114294,26123483,26123926,26126971,26126973,26127293,26127971,26130128,26132336,26133913,26134040,26140185,26148235,26150200,26155289,26156655,26163654,26164002,26165838,26170640,26171178,26171382,26171916,26175188,26181015,26181252,26181325,26188904,26195705,26196250,26197028,26200835,26202003,26202594,26205886,26208204,26208487,26209493,26210706,26215196,26215675,26219243,26219265,26219677	107269,107910,112261,113705,113721,114480,116805,116806,116899,116940,120360,120435,121360,131550,138945,142409,147435,147440,151385,151623,153619,155600,155730,157140,158340,158350,160998,164730,164740,164975,167000,168600,171834,173325,175200,176883,187930,190020,190080,191170,192090,260350,300647,600160,600185,600262,601153,601231,601299,601364,601436,601487,601622,601728,601763,602212,602457,602544,602667,602681,602700,602958,603024,603137,603379,603434,603594,603718,604025,604311,604370,604373,604607,604990,605082,605100,605235,605532,606241,606441,606838,607110,607240,607463,607585,607699,607986,609051,609310,609337,609607,609704,610104,610105,610323,610789,611188,611210,611223,611747,611954,612090,612091,612092,612093,612105,612134,612139,612359,612555,612909,613369,614041,614405,614659,614740,615107,615177,616415
14	MIM208900	ATAXIA-TELANGIECTASIA; AT	false	472	ATM	2217, 2723, 435, 5369	path:hsa04115, path:hsa04210, path:hsa05166	DOID:10283, DOID:10286, DOID:1040, DOID:10437, DOID:1240, DOID:12704, DOID:1319, DOID:1324, DOID:13636, DOID:162, DOID:1994, DOID:2144, DOID:219, DOID:225, DOID:2627, DOID:2717, DOID:2871, DOID:3068, DOID:3070, DOID:3247, DOID:3347, DOID:3376, DOID:3459, DOID:3565, DOID:3748, DOID:4, DOID:4241, DOID:462, DOID:4766, DOID:5654, DOID:612, DOID:6741, DOID:7148, DOID:768, DOID:769, DOID:8567, DOID:945	472	2217, 2723, 435, 5369	path:hsa04115, path:hsa04210, path:hsa05166	DOID:10283, DOID:10286, DOID:1040, DOID:10437, DOID:1240, DOID:12704, DOID:1319, DOID:1324, DOID:13636, DOID:162, DOID:1994, DOID:2144, DOID:219, DOID:225, DOID:2627, DOID:2717, DOID:2871, DOID:3068, DOID:3070, DOID:3247, DOID:3347, DOID:3376, DOID:3459, DOID:3565, DOID:3748, DOID:4, DOID:4241, DOID:462, DOID:4766, DOID:5654, DOID:612, DOID:6741, DOID:7148, DOID:768, DOID:769, DOID:8567, DOID:945	11805335, 11830600, 11830610, 11897822, 11996792, 12072552, 12362033, 12810666, 15390180, 15880680, 15928302, 16636671, 16652348, 16832357, 16914028, 16998505, 17001622, 17166884, 17333338, 17351744, 17393301, 17428325, 17431766, 17517479, 18264724, 18433505, 18497957, 18557994, 18565893, 18642075, 18701470, 18807267, 19153073, 19404735, 19781682, 20177704, 20338046, 20513533, 20544271, 20665102, 20799949, 21058196, 21187516, 21445571, 21603857, 21787400, 21935375, 22072393, 22276117, 22374981, 22420423, 23857602, 24252502, 24285016	10022121,10026998,10030809,10333246,10360664,10362113,10379867,10422797,10464642,10471049,10492163,10492625,10534763,10550005,10550055,10559788,10561187,10571946,10607471,10612799,10677309,10717253,10748873,10767628,10805949,10814674,10847120,10866292,10866324,10910365,10919664,10930092,10954253,11096068,11104561,11139252,11181458,11200774,11208881,11216667,11278964,11331310,11376801,11410879,11429421,11466622,11494131,11495820,11597326,11606401,11733219,11746755,11793440,11805335,11830600,11830610,11836499,11849780,11897822,11992555,11996792,12036913,12072552,12112527,12196249,12362033,12382187,12382188,12393516,12427531,12427729,12433983,12435850,12473172,12473594,12499369,12507302,12508556,12542972,12673794,12673797,12679336,12810666,12902875,12917204,12935922,12935933,12957814,14519663,14562025,14630541,14643952,14680393,14695186,14701743,14706517,14732174,14743382,14871810,15084244,15087457,15101044,15138484,15217503,15217508,15217510,15279779,15280181,15334544,15390180,15450731,15470892,15516988,15557796,15557798,15563851,15576832,15591788,15642165,15645010,15650754,15756685,15784178,15820435,15824150,15878096,15880680,15928302,15942625,15987455,15987456,16044499,16091150,16112413,16115458,16152627,16180724,16218901,16234517,16293233,16325375,16338099,16400190,16496408,16527158,16605057,16622469,16636671,16652348,16707425,16765197,16777992,16832357,16839703,16854412,16912188,16912201,16914028,16945136,16958054,16978908,16998505,17001622,17010193,17061036,17064299,17108217,17132159,17166884,17187232,17189385,17257427,17292821,17293864,17333338,17337132,17341484,17351744,17366603,17384671,17393301,17420451,17428320,17428325,17431766,17508290,17517479,17593081,17617928,17623063,17697391,17764113,17879942,17982490,18000525,18006705,18089834,18258506,18264724,18368476,18383876,18384426,18413665,18433505,18497957,18519686,18544032,18557994,18565893,18575892,18593910,18623069,18642075,18644834,18674748,18682420,18701470,18807267,18990028,19062161,19092773,19094228,19153073,19162519,19190165,19192273,19347964,19348699,19404735,19451594,19536649,19661131,19705844,19781682,19884805,20010693,20025740,20046159,20097305,20133707,20170971,20177072,20177704,20305132,20338046,20346647,20353086,20369292,20372855,20376879,20393018,20396981,20453858,20512659,20513533,20514472,20544271,20555000,20587702,20605201,20615625,20619636,20637573,20664703,20665102,20668064,20678261,20690207,20799949,20826828,20865059,20944121,20959117,21036739,21058196,21092294,21102523,21134653,21144805,21184685,21187516,21188122,21336636,21383020,21409391,21445571,21454829,21461995,21463514,21514219,21518729,21566061,21603857,21677381,21781834,21787400,21792198,21799032,21829721,21849621,21850541,21878640,21898661,21930940,21935375,21946198,21964066,21980462,21996731,22072393,22146522,22203481,22226932,22227970,22276117,22301547,22313396,22356477,22374981,22420423,22441895,22465953,22476849,22493284,22494620,22537351,22677372,22735644,22736197,22761798,22821173,22824795,22837425,22843497,22862163,22871320,22920209,22923499,22941933,22981675,23112151,23161755,23166842,23185620,23233170,23253910,23274516,23293085,23300655,23329222,23357080,23408238,23409019,23454770,23468639,23509290,23569343,23577100,23586058,23591770,23598467,23656790,23667255,23741392,23747889,23777805,23779253,23788960,23824539,23849371,23857602,23886119,23899521,23909892,23935381,23974097,24025256,24071502,24072219,24103653,24113180,24114859,24126058,24127581,24131405,24141789,24252502,24253812,24273454,24284485,24285016,24292814,24306927,24359602,24373828,24489661,24532317,24553124,24581343,24584753,24622963,24639390,24639535,24662920,24705025,24733792,24785587,24796624,24798692,24800916,24801380,24825921,24831807,24832651,24836118,24860786,24871662,24882580,24884479,24894818,24909175,24928521,25003668,25010292,25014427,25077542,25086746,25088203,25103497,25111287,25136922,25143433,25186627,25205036,25330149,25337581,25361978,25411358,25425972,25428789,25448685,25460505,25467110,25476932,25479140,25483079,25483082,25486192,25486363,25490678,25501936,25503501,25598069,25605744,25607646,25619955,25622547,25625042,25628946,25634209,25658463,25688741,25736863,25742469,25755770,25773855,25849366,25862169,25862863,25881002,25935535,25936246,25964535,25970706,26004085,26018422,26022559,26030852,26076810,26083025,26094658,26115122,26125600,26176230,26181590,26182300,26194823,26214710,26219241,3044579,8521380,8640237,8665503,8797579,8797873,8968105,8987214,9018120,9054948,9071570,9076718,9205109,9339205,9413938,9443866,9463314,9537233,9592204,9682216,9683358,9712591,9735416,9764584,9766563,9781027,9893751,9933223,9973246	102578,113705,114480,116899,142964,164011,168461,171834,191170,208900,260350,600185,600814,601231,601772,601837,602667,602681,603258,603594,604040,604124,604373,605061,605100,607585,608413,609102,609309,610104,610105,613984,614085
15	MIM605027	LYMPHOMA, NON-HODGKIN, FAMILIAL	false	5551, 843, 8438	PRF1, CASP10, RAD54L	5859, 5861	path:hsa04622, path:hsa04940, path:hsa05152, path:hsa05320, path:hsa05330, path:hsa05332, path:hsa05416	DOID:225, DOID:4, DOID:462, DOID:4766, DOID:7148, DOID:8947	8438	5859	path:hsa04622, path:hsa05152, path:hsa05416	DOID:225, DOID:4, DOID:462, DOID:4766, DOID:7148	19423537, 23212337	15601643,16251207,19423537,20920219,20978178,21617726,22151962,22207111,22652533,24270600	601763,602457
16	MIM260350	PANCREATIC CANCER	false	3845, 7157	KRAS, TP53	2179, 2224, 2670, 2678, 2679, 2681, 2821, 2842, 2844, 3170, 3172, 5288, 5331, 577	path:hsa04012, path:hsa04062, path:hsa04110, path:hsa04115, path:hsa04210, path:hsa04310, path:hsa04320, path:hsa04360, path:hsa04370, path:hsa04530, path:hsa04540, path:hsa04650, path:hsa04660, path:hsa04662, path:hsa04664, path:hsa04720, path:hsa04722, path:hsa04725, path:hsa04730, path:hsa04810, path:hsa04910, path:hsa04912, path:hsa04914, path:hsa04916, path:hsa04960, path:hsa05014, path:hsa05016, path:hsa05160, path:hsa05162, path:hsa05166, path:hsa05200, path:hsa05210, path:hsa05211, path:hsa05212, path:hsa05213, path:hsa05214, path:hsa05215, path:hsa05216, path:hsa05217, path:hsa05218, path:hsa05219, path:hsa05220, path:hsa05221, path:hsa05222, path:hsa05223	DOID:10534, DOID:11019, DOID:11612, DOID:11615, DOID:127, DOID:1324, DOID:13315, DOID:1520, DOID:162, DOID:1793, DOID:1909, DOID:1993, DOID:1994, DOID:219, DOID:225, DOID:235, DOID:2394, DOID:2526, DOID:255, DOID:2631, DOID:2632, DOID:2645, DOID:267, DOID:2871, DOID:289, DOID:299, DOID:2994, DOID:3000, DOID:3007, DOID:3030, DOID:305, DOID:3068, DOID:3114, DOID:3588, DOID:3683, DOID:3702, DOID:3748, DOID:3906, DOID:3910, DOID:3969, DOID:4, DOID:4074, DOID:4552, DOID:462, DOID:4713, DOID:4766, DOID:4851, DOID:4905, DOID:4926, DOID:5409, DOID:657, DOID:759, DOID:8092, DOID:9538	3845, 7157	2179, 2224, 2670, 2678, 2679, 2681, 2821, 2842, 2844, 3170, 3172, 5288, 5331, 577	path:hsa04012, path:hsa04062, path:hsa04110, path:hsa04115, path:hsa04210, path:hsa04310, path:hsa04320, path:hsa04360, path:hsa04370, path:hsa04530, path:hsa04540, path:hsa04650, path:hsa04660, path:hsa04662, path:hsa04664, path:hsa04720, path:hsa04722, path:hsa04725, path:hsa04730, path:hsa04810, path:hsa04910, path:hsa04912, path:hsa04914, path:hsa04916, path:hsa04960, path:hsa05014, path:hsa05016, path:hsa05160, path:hsa05162, path:hsa05166, path:hsa05200, path:hsa05210, path:hsa05211, path:hsa05212, path:hsa05213, path:hsa05214, path:hsa05215, path:hsa05216, path:hsa05217, path:hsa05218, path:hsa05219, path:hsa05220, path:hsa05221, path:hsa05222, path:hsa05223	DOID:10534, DOID:11019, DOID:11612, DOID:11615, DOID:127, DOID:1324, DOID:13315, DOID:1520, DOID:162, DOID:1793, DOID:1909, DOID:1993, DOID:1994, DOID:219, DOID:225, DOID:235, DOID:2394, DOID:2526, DOID:255, DOID:2631, DOID:2632, DOID:2645, DOID:267, DOID:2871, DOID:289, DOID:299, DOID:2994, DOID:3000, DOID:3007, DOID:3030, DOID:305, DOID:3068, DOID:3114, DOID:3588, DOID:3683, DOID:3702, DOID:3748, DOID:3906, DOID:3910, DOID:3969, DOID:4, DOID:4074, DOID:4552, DOID:462, DOID:4713, DOID:4766, DOID:4851, DOID:4905, DOID:4926, DOID:5409, DOID:657, DOID:759, DOID:8092, DOID:9538	11786482, 11788906, 11852106, 11872638, 11883440, 11953857, 12209590, 12698197, 12738987, 12789271, 13679996, 14648233, 14680497, 14722922, 14729628, 15448010, 15545228, 15830705, 15849742, 16168122, 16243804, 16489069, 16541312, 16609366, 16728565, 16777982, 16785993, 16814250, 17130833, 17143016, 17178878, 17221157, 17252199, 17284368, 17319790, 17387621, 17417775, 17428325, 17449902, 17477370, 17478762, 17504517, 17505880, 17537232, 17574348, 17624591, 17696741, 17699779, 17719241, 17909016, 17909070, 17935714, 18067229, 18094375, 18158619, 18230179, 18264135, 18317451, 18325917, 18348141, 18348286, 18465328, 18465329, 18465330, 18612219, 18617062, 18640791, 18642075, 18714570, 18725978, 18949740, 19031258, 19034270, 19046423, 19048399, 19141643, 19208263, 19212663, 19223905, 19238535, 19336573, 19351845, 19403344, 19435816, 19582475, 19596263, 19602056, 19629678, 19639206, 19654313, 19657731, 19707196, 19714488, 19730444, 19760041, 19774948, 19787241, 19787255, 19806450, 19885596, 19911701, 20015931, 20049641, 20104224, 20233677, 20443084, 20466735, 20496166, 20501846, 20501855, 20564066, 20805372, 20818423, 20878064, 21056685, 21118481, 21131755, 21203526, 21248301, 21306611, 21354936, 21365326, 21419318, 21435948, 21477265, 21479369, 21488187, 21532285, 21599513, 21604156, 21667122, 21670726, 21700777, 21706156, 21719749, 21742769, 21750655, 21761402, 21820150, 21838531, 21921327, 21986947, 22187033, 22192357, 22265415, 22292621, 22311583, 22386733, 22405092, 22420423, 22422199, 22434242, 22436609, 22524816, 22549273, 22551440, 22578566, 22701724, 22729912, 22768103, 22787161, 22851211, 22906635, 22994752, 23068099, 23071787, 23077249, 23158659, 23167364, 23246812, 23291982, 23388179, 23468244, 23580068, 23613387, 23620777, 23639512, 23657012, 23716179, 23793604, 23873310, 23880211, 23908594, 23948750, 23959174, 23973262, 23986567, 24023325, 24068557, 24074787, 24114315, 24146864, 24172884, 24183724, 24209622, 24403473, 24462521, 24587254, 24687952, 24761875, 24763230, 24803582, 24870756, 24918944, 24929325, 24936644, 24937470, 25003318, 25201062, 25323616, 25634217	10078939,10360661,10360664,10432928,10448115,10477429,10493959,10521924,10548311,10615230,10617473,10619258,10630175,10656431,10686936,10697504,10700188,10704738,10718211,10786679,10805949,10811497,10845276,10913678,10954253,10959049,10987229,11034530,11045784,11050663,11051239,11069416,11094302,11102977,11139324,11173637,11250681,11260656,11289122,11315715,11333292,11336244,11352966,11358831,11425268,11437099,11439364,11448907,11461078,11495820,11499690,11520573,11562177,11566345,11581185,11759829,11774352,11857491,11872638,11891537,11920788,12013534,12036913,12052252,12112314,12177798,12195423,12209590,12385006,12386822,12406399,12471212,12473587,12496062,12505256,12592359,12619115,12619116,12624785,12649339,12672316,12676907,12684392,12699063,12702551,12751373,12751374,12792793,12795838,12908823,1373310,14583457,14642925,14654539,14656402,14673037,14683420,14697642,14722922,14732927,14734460,14751518,14966683,15033823,15033824,15138483,15138484,15161699,15202010,15217503,15334544,15339900,15342977,15351094,15361853,15576832,15583825,15589576,15609121,15645010,15706428,15717000,15727243,15802278,15837541,15910949,1591732,15930334,15987455,15987456,15993272,15993273,16012732,16093439,16218901,16237564,16287077,16312222,16322341,16331344,16376301,16382049,16489069,16489071,16527608,16551709,16605057,16607614,16644204,16736287,16757721,16772121,16823179,16846527,16864176,16890317,16897746,16929790,16941664,16996204,17010193,17016484,17018785,17054774,17113725,17119686,17121939,17178195,17221157,17224074,17224268,17233604,17284368,17301692,17314276,17318340,17341484,17388661,17420451,17428325,17449902,17504517,17505880,17508290,17537232,17541742,17572079,17573968,17611392,17624591,17624602,17626182,17637751,17683073,17694537,17909070,18024211,18094375,18172499,18186519,18204794,18223478,18230179,18248785,18258506,18271932,18311481,18327210,18335499,18348286,18350249,18356318,18402691,18403774,18411428,18411429,18411430,18465328,18465330,18493234,18498133,18544968,18575892,18630122,18649354,18685109,18714570,18725978,18782450,18786442,18822852,18949740,18950515,19004733,19020749,19027287,19035452,19046423,19048622,19077243,19092773,19099573,19127115,19153073,19164213,19174523,19188147,19193430,19214744,19327144,19330026,19336573,19338683,19360465,19367277,19403344,19432969,19434886,19470724,19494791,19567506,19569179,19581734,19597023,19644023,19657711,19657731,19661131,19672706,19703879,19707196,19707334,19714488,19717094,19728758,19730444,19787241,19789321,19796081,19851859,19854294,19887619,19895279,19911701,19930977,20003265,20007781,20008849,20017945,20021639,20056007,20081803,20089604,20127253,20127978,20133255,20200495,20221692,20233468,20234365,20301488,20351699,20385028,20392785,20406173,20443055,20466735,20482849,20496166,20501846,20504346,20505728,20522432,20549370,20549698,20589936,20591134,20604919,20630075,20641287,20641936,20651047,20676126,20676756,20679739,20682393,20682975,20690207,20704938,20718705,20718710,20728566,20805372,20816575,20823331,20838621,20871029,20944121,20963481,21044962,21056685,21061796,21071137,21079577,21080063,21107729,21131755,21151591,21152100,21153458,21167021,21177507,21188122,21203900,21212030,21225465,21285156,21325450,21336636,21360002,21364863,21364938,21365326,21373875,21409391,21423775,21425139,21427551,21435948,21435949,21457773,21461994,21463514,21465532,21475903,21477265,21482774,21512767,21514041,21514161,21514219,21528178,21533530,21535297,21545224,21556366,21562711,21570352,21589862,21635553,21642658,21652149,21655990,21657155,21659612,21667122,21673677,21698407,21700777,21706156,21741598,21761402,21779361,21790896,21807336,21808882,21810023,21820150,21831953,21833626,21837677,21838531,21875255,21887486,21910159,21921327,21946351,21947821,21996731,22041887,22079734,22116506,22169769,22187033,22189714,22248507,22252751,22292621,22311583,22313396,22315133,22354696,22356477,22362584,22379889,22386733,22387599,22392042,22405092,22420423,22436609,22438871,22441895,22446188,22455664,22461093,22507745,22525269,22538770,22551440,22584792,22610646,22616941,22649089,22653678,22662244,22672556,22684454,22691290,22698404,22701724,22722193,22722202,22729912,22737080,22741010,22768103,22784616,22785213,22797073,22811390,22822097,22839103,22843497,22845480,22846108,22851211,22864638,22866089,22878818,22879364,22886769,22899882,22903472,22920207,22925795,22928966,22938585,22945757,22952425,22981675,22982566,22994752,23000897,23027040,23034890,23062488,23068099,23070345,23071787,23074403,23074406,23079576,23085766,23131146,23153516,23161755,23166750,23171949,23184205,23242585,23246812,23291132,23300655,23315874,23317280,23318652,23357080,23359294,23374397,23384775,23389445,23418309,23435420,23464690,23468244,23469205,23471649,23483119,23487440,23509284,23516888,23555992,23580068,23586058,23587008,23589555,23593342,23601657,23656699,23667202,23667851,23675882,23681778,23697684,23704974,23707634,23716179,23739063,23747889,23769286,23779253,23780888,23792451,23806170,23836010,23860775,23873024,23880211,23886119,23886136,23904845,23908594,23911236,23948750,23971979,23973262,23986567,24051696,24068557,24070710,24074787,24091768,24093668,24096568,24111759,24114315,24114677,24118529,24125968,24138928,24166281,24172884,24205362,24209622,24220311,24306927,24359602,24368337,24373500,24416132,24440483,24460348,24462521,24469047,24477928,24486524,24487586,24498881,24523941,24526178,24531711,24552967,24583070,24595525,24604328,24608573,24612173,24618153,24625245,24626184,24658082,24667108,24669823,24672738,24677579,24687952,24699941,24702488,24723567,24760004,24761875,24764757,24768477,24789362,24796624,24803582,24811890,24817989,24830819,24833724,24883302,24884479,24909504,24913694,24916694,24918944,24924774,24929325,24934552,24936644,24949432,24961464,25009010,25014225,25027743,25047674,25048467,25051299,25051360,25052705,25057302,25073112,25075023,25091696,25105660,25135691,25137136,25169539,25186065,25201062,25201186,25226867,25231403,25238946,25255930,25257380,25267515,25277197,25281216,25292094,25294903,25296970,25307450,25307991,25320628,25326397,25326805,25351767,25358520,25361980,25364765,25368020,25390899,25398538,25407308,25408372,25415051,25428789,25430495,25455730,25457635,25466287,25467110,25471792,25479140,25483966,25490678,25493073,25502773,25503501,25527189,25528023,25537147,25538195,25546409,25564201,25583476,25591616,25597471,25605744,25619955,25620657,25621297,25622547,25623216,25629933,25633745,25633981,25634217,25649770,25650659,25658463,25671134,25672434,25682741,25688711,25713166,25736863,25745605,25749523,25754205,25757876,25770298,25788226,25806228,25816324,25820592,25824734,25825707,25831047,25843036,25848941,25850943,25854391,25854408,25870263,25871911,25886164,25905152,25923085,25925845,25927356,25936246,25940428,25955298,25960722,25961464,25961742,25964535,25968887,25979597,25979954,25981898,25998939,26003292,26004083,26004085,26005711,26006067,26009308,26009992,26011570,26014290,26021831,26029016,26034701,26049273,26051240,26054330,26063617,26065050,26070152,26070530,26074075,26077004,26079153,26084292,26088128,26094658,26095524,26095796,26099045,26109346,26140185,26148235,26171916,26188904,26200835,26215675,26219265,7478429,7546836,7547224,7560890,7591270,7671254,7794027,7819270,7908218,7912561,7914742,7923057,7966399,8012999,8013000,8013003,8033152,8137297,8158773,8314300,8348538,8423624,8455204,8496982,8527388,8541113,8605112,8608980,8622078,8632491,8640237,8672929,8688334,8695152,8709940,8718525,8814449,8869100,8880869,9053853,9067756,9071571,9088032,9099970,9113074,9259397,9263629,9329586,9337692,9337693,9408751,9408754,9467939,9484829,9569050,9616288,9643688,9699648,9764816,9825836,9865903	107269,113705,113721,114480,116899,120360,120435,121360,126375,147440,151385,151623,153619,155600,155730,160998,164011,164831,167000,175200,190020,191170,260350,600160,600492,601436,601487,601622,601728,602544,602667,602681,603024,603137,604311,604373,604607,605082,605100,605235,605532,606441,607110,607240,607463,607585,607699,607986,609337,609704,610104,610105,610789,611210,611954,612105,612620,612909,613369,614405,614740,615107,615177,616415
17	MIM151410	BREAKPOINT CLUSTER REGION; BCR	false	613	BCR		path:hsa05220	DOID:1040, DOID:1240, DOID:162, DOID:2224, DOID:2356, DOID:3565, DOID:4, DOID:462, DOID:6713, DOID:759, DOID:8541, DOID:8552, DOID:8567, DOID:8692, DOID:9119, DOID:9952			path:hsa05220	DOID:1040, DOID:1240, DOID:162, DOID:3565, DOID:4, DOID:462, DOID:759, DOID:8552, DOID:8567, DOID:9119		10691055,10813345,10873099,11313917,11790564,14529387,14613030,15033740,15052442,15059881,15483033,15487459,15870711,16230377,16303243,16381169,16391854,1639418,16543472,16740702,16854453,17700528,17851575,18221038,18241001,18288997,18396036,18809244,18814279,19073506,19149483,19276246,19389510,19584153,19624412,19780706,20399641,20423956,20691121,20859878,21226671,21652149,21955582,22354538,22807942,22845480,22957899,22999459,23197186,23197335,23299156,23341130,23342018,23359646,23374223,23630363,23637631,23958433,23964676,23989717,24098861,24379250,24422979,24481648,24498107,24615985,24916698,24951269,24954033,25171229,25180099,25186488,25287138,25483082,25600567,25717221,25730880,25733818,25959964,26065050,26118501,8911119,9209367,9252344,9753055	102578,107269,112210,140571,159555,176885,179617,600778,602221,604763,610104
18	MIM604370	BREAST-OVARIAN CANCER, FAMILIAL, SUSCEPTIBILITY TO, 1; BROVCA1	false	672	BRCA1	202, 2210, 2211, 2213, 2214, 2215, 238, 240, 242, 2686, 2776, 2783, 2786, 2787, 2788, 2811, 2813, 2814, 2815, 2817, 2818, 2819, 2820, 2822, 2823, 2824, 2825, 433, 434, 435, 436, 438, 5400, 964		DOID:10283, DOID:10534, DOID:10652, DOID:10787, DOID:1089, DOID:11260, DOID:1520, DOID:1614, DOID:162, DOID:1749, DOID:1909, DOID:1994, DOID:2144, DOID:225, DOID:2394, DOID:2769, DOID:2871, DOID:289, DOID:3007, DOID:3114, DOID:3459, DOID:3588, DOID:3910, DOID:4, DOID:4001, DOID:4241, DOID:462, DOID:4766, DOID:5654, DOID:6741, DOID:722, DOID:7843, DOID:8552, DOID:8719, DOID:9796, DOID:9973		2211, 2213, 2783, 2786, 2787, 2788, 2815, 2817, 2818, 2822, 2823, 2824, 435, 5400		DOID:10283, DOID:10534, DOID:1520, DOID:1614, DOID:162, DOID:1749, DOID:1909, DOID:1994, DOID:2144, DOID:225, DOID:2394, DOID:2871, DOID:289, DOID:3007, DOID:3114, DOID:3459, DOID:3588, DOID:3910, DOID:4, DOID:4241, DOID:462, DOID:4766, DOID:5654, DOID:6741, DOID:722, DOID:8552, DOID:9796	11793480, 11916966, 11933198, 12019214, 12100744, 12237897, 12242698, 12353262, 12362311, 12440810, 12442273, 12442274, 12442275, 12453858, 12497638, 12607598, 12647291, 12677558, 12698194, 12698198, 12815598, 12815604, 12872263, 13679996, 14559807, 14612409, 14701743, 14760071, 15041722, 15066328, 15168169, 15170666, 15319244, 15345109, 15365993, 15485898, 15591272, 15733268, 15785095, 15803125, 15803127, 15900600, 15936476, 15983021, 15986445, 16026807, 16168130, 16271956, 16331276, 16541315, 16567799, 16718381, 16724249, 16724273, 16760288, 16769276, 16837909, 16912201, 16912212, 16914727, 16940443, 16945238, 16949048, 16996204, 16998498, 16998499, 17018160, 17039264, 17061047, 17063270, 17180310, 17253935, 17257844, 17307836, 17333336, 17333343, 17428325, 17492376, 17497966, 17520345, 17557253, 17599361, 17612526, 17626182, 17635951, 17661168, 17697535, 17719744, 17851763, 17922257, 17922413, 17932744, 17952592, 17972172, 17987791, 17990525, 18000219, 18030615, 18045956, 18071589, 18092194, 18095152, 18095154, 18098285, 18158280, 18175216, 18204050, 18205043, 18241344, 18257128, 18258506, 18269736, 18285832, 18286383, 18296025, 18340530, 18355772, 18375895, 18400253, 18513387, 18521744, 18523885, 18538349, 18642075, 18645608, 18647968, 18662409, 18694767, 18710587, 18752448, 18782836, 18798071, 18813953, 18819001, 18835712, 18950515, 18971141, 19012002, 19012246, 19079346, 19083511, 19098453, 19190334, 19197335, 19200354, 19214744, 19246281, 19287951, 19298662, 19307946, 19336573, 19370414, 19372557, 19372713, 19374245, 19381686, 19383352, 19440381, 19484476, 19491284, 19522853, 19615284, 19619314, 19656774, 19656998, 19669600, 19671671, 19707196, 19729830, 19839046, 19843326, 19858402, 19863560, 19877382, 19877752, 19885732, 19887602, 19920816, 19940364, 20038817, 20041308, 20077502, 20103632, 20104584, 20134318, 20135344, 20177704, 20209131, 20215423, 20234119, 20309627, 20338046, 20345474, 20353281, 20368571, 20371364, 20376556, 20384635, 20398395, 20413709, 20418484, 20451485, 20453858, 20458532, 20470789, 20472656, 20505321, 20507347, 20513533, 20579331, 20652397, 20694749, 20727230, 20730487, 20733129, 20804917, 20807450, 20809358, 20820192, 20838878, 20840220, 20845286, 20852631, 20862552, 20878485, 20882403, 20890790, 20972632, 20978112, 21063910, 21080930, 21118481, 21123638, 21135055, 21161372, 21190077, 21191178, 21196292, 21221768, 21336636, 21336637, 21343941, 21394826, 21404118, 21410590, 21427728, 21455666, 21496870, 21499684, 21520273, 21537840, 21570976, 21591024, 21598251, 21607289, 21614564, 21643751, 21653198, 21666281, 21666725, 21681822, 21691706, 21708937, 21742769, 21765473, 21799032, 21869484, 21890493, 21898151, 21918853, 21918854, 21978880, 22032251, 22032289, 22034289, 22053997, 22072393, 22076508, 22110403, 22113258, 22116506, 22120723, 22167321, 22179631, 22262859, 22311183, 22333603, 22362584, 22382806, 22396490, 22402307, 22425665, 22426855, 22476849, 22488590, 22535016, 22569005, 22576580, 22579790, 22591913, 22613997, 22614657, 22685544, 22691290, 22706203, 22729394, 22734169, 22739995, 22744714, 22752604, 22753153, 22768030, 22864640, 22915751, 22931600, 22946335, 22962264, 23011509, 23050611, 23055523, 23066998, 23082475, 23110154, 23172369, 23175448, 23192404, 23232912, 23276146, 23278966, 23317271, 23320992, 23335114, 23350388, 23405268, 23409019, 23447579, 23458327, 23469205, 23483928, 23544013, 23614934, 23615136, 23624750, 23624935, 23640417, 23674270, 23704879, 23740344, 23767878, 23842040, 23877192, 23879077, 23918944, 23928241, 23935836, 23957571, 23958087, 23975317, 23982256, 23982851, 23992000, 24000781, 24026861, 24131977, 24136669, 24140203, 24145348, 24145998, 24153343, 24191513, 24191908, 24217135, 24258259, 24297685, 24306927, 24312913, 24342616, 24378347, 24458845, 24477976, 24479546, 24519767, 24526546, 24529552, 24566764, 24591564, 24600974, 24615043, 24625110, 24629213, 24884718, 24915755, 24947112, 25041116, 25092866, 25372568, 25445393, 25447904, 25480944, 25522926	20407015,20411323,20413709,20417865,20418484,20422428,20427433,20428820,20428881,20429623,20429624,20434415,20436502,20439215,20448375,20451485,20452659,20453858,20455026,20458532,20459590,20459916,20461453,20467918,20470789,20472656,20472659,20473602,20473725,20482762,20486992,20490651,20490964,20491084,20502973,20505321,20507347,20507642,20512334,20512659,20513533,20521098,20535403,20537530,20537966,20541936,20542480,20544271,20549370,20555000,20567624,20567632,20567915,20567916,20568893,20569256,20570322,20574927,20576095,20577821,20579331,20579712,20582464,20582465,20596889,20597917,20599945,20608970,20608971,20608972,20609467,20614009,20614180,20617377,20619389,20622893,20623183,20623332,20625126,20625817,20631078,20632057,20632086,20632911,20637093,20638925,20647335,20651350,20652397,20652400,20653694,20658644,20664511,20664703,20668305,20676126,20676533,20676618,20676756,20676758,20682973,20683152,20683691,20690207,20694749,20697526,20697527,20697805,20697807,20711702,20713529,20714815,20719876,20721735,20721747,20721750,20722133,20722467,20723247,20727230,20727672,20730485,20730487,20730959,20733460,20735307,20735817,20798217,20798986,20804917,20805372,20807450,20809358,20810374,20812602,20814817,20815029,20816575,20820192,20828531,20829330,20834076,20838878,20840220,20842456,20842729,20844547,20845286,20845796,20848107,20852631,20852946,20854071,20855963,20858716,20859573,20875877,20876346,20877296,20877320,20877337,20877436,20878461,20878484,20882403,20890790,20919953,20920338,20921021,20921464,20921896,20924075,20937646,20941507,20942901,20943632,20944121,20947401,20948822,20950396,20956982,20960228,20967475,20972632,20975737,20978112,20978178,20979543,20980697,21034216,21034812,21036739,21042765,21055990,21063910,21069385,21069451,21069671,21079137,21080741,21092294,21098706,21098759,21099359,21102443,21108794,21113654,21113804,21114847,21117951,21118151,21118973,21119070,21123638,21125072,21127985,21132007,21134653,21135055,21137066,21140206,21147198,21147529,21147766,21149333,21153684,21156238,21161370,21161372,21163763,21165771,21166701,21169536,21170648,21172068,21178264,21181439,21183737,21190077,21191178,21194536,21195000,21196292,21203900,21204612,21204799,21205738,21217819,21219598,21221768,21233401,21242970,21244692,21247402,21253794,21264845,21267012,21268715,21271559,21276604,21281505,21282464,21283676,21285145,21285147,21285148,21285156,21285249,21286804,21287534,21289518,21295272,21296416,21305653,21306899,21315704,21318382,21319262,21327469,21327470,21331759,21336547,21336636,21336637,21337561,21339094,21343941,21344236,21344391,21345144,21356067,21358336,21360002,21363924,21365267,21365619,21368065,21370501,21372041,21373873,21376569,21382771,21383541,21388048,21391735,21393566,21394302,21394499,21394826,21396117,21399615,21400086,21404118,21404276,21406404,21407215,21409391,21409392,21410345,21410590,21414716,21421115,21424107,21425134,21425892,21427553,21427728,21431873,21435948,21441093,21444325,21444675,21444680,21444874,21445571,21455666,21455897,21461994,21461995,21463514,21465317,21466675,21472990,21473589,21482494,21484799,21487411,21489318,21497495,21499684,21503673,21509758,21520273,21523713,21523855,21524569,21526426,21531767,21533530,21535297,21537840,21537932,21541702,21553119,21556001,21557222,21558506,21562711,21569354,21570850,21572332,21574625,21587115,21591024,21593217,21593597,21598239,21598251,21600381,21603858,21604016,21607289,21609478,21612928,21614564,21618216,21618343,21618645,21637635,21643751,21653198,21654687,21655990,21656744,21661378,21665305,21666281,21666725,21668996,21670699,21673012,21677381,21679271,21681822,21684693,21684708,21691706,21698754,21700459,21701879,21706030,21707865,21708019,21708937,21709021,21711529,21717445,21718592,21718651,21723046,21725594,21727289,21729660,21735045,21735691,21742769,21745498,21751003,21761160,21761396,21762248,21764559,21765473,21766209,21771338,21774837,21775519,21777457,21778572,21778574,21778575,21778580,21779462,21779467,21781528,21799032,21808774,21809034,21811815,21816844,21819606,21829373,21830012,21834074,21835029,21840613,21846369,21847643,21850394,21851340,21853936,21854619,21856457,21858416,21862407,21862729,21863131,21865136,21868518,21869484,21870267,21871984,21873261,21873780,21875255,21875488,21875844,21876083,21878640,21882850,21887486,21890493,21893034,21895635,21896163,21898151,21898384,21900106,21900108,21901790,21909479,21913063,21913181,21915368,21916573,21918853,21918854,21919919,21931031,21932393,21933912,21934105,21935911,21939546,21947752,21951318,21954546,21960690,21976967,21978880,21980511,21984204,21985164,21986848,21989022,21989927,21990146,21996087,21996371,21996731,22002566,22006184,22009639,22010008,22011761,22015727,22016143,22016618,22019631,22024613,22025145,22032251,22032289,22032724,22032731,22034289,22034435,22037779,22042950,22043054,22044372,22044689,22046493,22048556,22048643,22048815,22052327,22053997,22058428,22072316,22072393,22076253,22076508,22078348,22081245,22082486,22083523,22084573,22085394,22085629,22098958,22103901,22106552,22110403,22111833,22112320,22113258,22114986,22116506,22120723,22122941,22124624,22127115,22129206,22135240,22135625,22136207,22139894,22144499,22145984,22147742,22157293,22166947,22167321,22170030,22172724,22179631,22179695,22185575,22187037,22187038,22192953,22193408,22211105,22212556,22217331,22217648,22218795,22218796,22227970,22228431,22228432,22234518,22240989,22246204,22249258,22252577,22258036,22260402,22262852,22262859,22263793,22264603,22266096,22270937,22274317,22277901,22279619,22295226,22295308,22297469,22304236,22306997,22307791,22311183,22311583,22312502,22313048,22313396,22314128,22315424,22320316,22322863,22327776,22328717,22331459,22331464,22331715,22333603,22335919,22339411,22347400,22348646,22350503,22351618,22356477,22357256,22357538,22357897,22359284,22362584,22366898,22370324,22370629,22375716,22381151,22382806,22389315,22392492,22395474,22396490,22399190,22401137,22401667,22402307,22405187,22415235,22416063,22420687,22425665,22426855,22429936,22430266,22431191,22431556,22433712,22434244,22434525,22434526,22436609,22438049,22441502,22441895,22443171,22443199,22450359,22454054,22460208,22473970,22476429,22476849,22477030,22481874,22486713,22488590,22492723,22492986,22493152,22496457,22504672,22505525,22507745,22514011,22516946,22519360,22520950,22522501,22525576,22525577,22527099,22535016,22543000,22544547,22544570,22544576,22556274,22560561,22562176,22564871,22569005,22569898,22576213,22576580,22580995,22581835,22583824,22586318,22588560,22589545,22591913,22593799,22614657,22617257,22619651,22629260,22638769,22641341,22646717,22649661,22655046,22655123,22662240,22665067,22666314,22666503,22669161,22670560,22678057,22682623,22683426,22684231,22684454,22685544,22691290,22692731,22693372,22695536,22702070,22703186,22706117,22706203,22706629,22706632,22711610,22713736,22722067,22724568,22725699,22729278,22729394,22729890,22729891,22734169,22735547,22736197,22737080,22739988,22739995,22740003,22740196,22744338,22744714,22752289,22752604,22753008,22753153,22753590,22754593,22762150,22762204,22765268,22767328,22767648,22768030,22777348,22778154,22784616,22787115,22788243,22788971,22789542,22791366,22798144,22803146,22807977,22811390,22817698,22817731,22820987,22821364,22826208,22838957,22842985,22843497,22846737,22846738,22848303,22851211,22857521,22864638,22864640,22866093,22869732,22874498,22875640,22875744,22889334,22889437,22889855,22897714,22901201,22901290,22901454,22901997,22906755,22911665,22915751,22915752,22917213,22920209,22920212,22920215,22924267,22926736,22929433,22931039,22931600,22933969,22934728,22938492,22941933,22946335,22956590,22962264,22965072,22967451,22968923,22970155,22976806,22977638,22982855,22983061,22986510,23009828,23011509,23011797,23012299,23012300,23012302,23012305,23012306,23014523,23021409,23028879,23031619,23034506,23037493,23038782,23041473,23047605,23050611,23054243,23055523,23055798,23064514,23065030,23066998,23069884,23070345,23071261,23071597,23074186,23081724,23082475,23091104,23091540,23093327,23096355,23107584,23109704,23110154,23112151,23113073,23116406,23117857,23126058,23127309,23131224,23131665,23131904,23140372,23142414,23146216,23146383,23150219,23151675,23152011,23155271,23160909,23161755,23161852,23164213,23165859,23165893,23172369,23173005,23175448,23184082,23184400,23187732,23190577,23192404,23200932,23202946,23203101,23203849,23210696,23211528,23213058,23216102,23216834,23216985,23220468,23223009,23224779,23225145,23225146,23225170,23231005,23232912,23233716,23242612,23246696,23259762,23263908,23264090,23267305,23269995,23271408,23276146,23277395,23280632,23284877,23289006,23292077,23292082,23292943,23293602,23296058,23300341,23300655,23302520,23303449,23315029,23317271,23317938,23318652,23319656,23319807,23320992,23325583,23326344,23326384,23335114,23337117,23341105,23342520,23353771,23354368,23354978,23354980,23358415,23359225,23359482,23362014,23364677,23370825,23371468,23372765,23373023,23374397,23375855,23376355,23381743,23383274,23388117,23391663,23393598,23397024,23397111,23405268,23406733,23407556,23409019,23409121,23412797,23414320,23415259,23415889,23416467,23417902,23426861,23433111,23447579,23448362,23448497,23451128,23456555,23458327,23462719,23462720,23462725,23464690,23465277,23467066,23468243,23468639,23469205,23469566,23483928,23487443,23490645,23496813,23497550,23498687,23501099,23504064,23506684,23508738,23508778,23509290,23516880,23517070,23517234,23519070,23522065,23524581,23528734,23535278,23536562,23536787,23539753,23544012,23544013,23545363,23549953,23552812,23552954,23558900,23562577,23564750,23564760,23567481,23569343,23569533,23576707,23585894,23586058,23593081,23599763,23601657,23607206,23607692,23609471,23614934,23615785,23618579,23620175,23621881,23624750,23624778,23624935,23624936,23628597,23633455,23640109,23640417,23650262,23652375,23656790,23657012,23657760,23665934,23666105,23666596,23667202,23670131,23673076,23674270,23675882,23689538,23692813,23695030,23695190,23704879,23704974,23704984,23706288,23707952,23710914,23720450,23729656,23740344,23746934,23747889,23747895,23749772,23754181,23760496,23762568,23763326,23764426,23767878,23770079,23772696,23772886,23776363,23778266,23779253,23784379,23787919,23788959,23800003,23802008,23803109,23805307,23806170,23810788,23812457,23813303,23815011,23824362,23824539,23824643,23824750,23826138,23837641,23840564,23842040,23847351,23849371,23850973,23851432,23853209,23855721,23856272,23860775,23861169,23862292,23863842,23864650,23867111,23870334,23872790,23876852,23877192,23879077,23880155,23880761,23881989,23886119,23897704,23901102,23909039,23911796,23911928,23918944,23929434,23934182,23934762,23935105,23935381,23935836,23940062,23940229,23940285,23941127,23945289,23954390,23955079,23957571,23958087,23961350,23966166,23966579,23967248,23967281,23972475,23974388,23975317,23977390,23980083,23980690,23982851,23984822,23991171,23992000,23996866,24000781,24004112,24004841,24010542,24013928,24021253,24025256,24026861,24027083,24036693,24038098,24038529,24040146,24040396,24042365,24044557,24045978,24052750,24062231,24062981,24066189,24067368,24071502,24074613,24080249,24081944,24085845,24091731,24093668,24094589,24096176,24104963,24104964,24111759,24113619,24114282,24114859,24116874,24117034,24120138,24121664,24123194,24125968,24127257,24127632,24129347,24129975,24131971,24131974,24131977,24131978,24136669,24136930,24137204,24137399,24139550,24140203,24144839,24145348,24145998,24146815,24151232,24151509,24152366,24152768,24153426,24155753,24155760,24156927,24166279,24166281,24170211,24171172,24171766,24172832,24176171,24177987,24188377,24191513,24191908,24196303,24205493,24210736,24212087,24217135,24220311,24223121,24237098,24239235,24249303,24249359,24252502,24253485,24253812,24258259,24260093,24265860,24268650,24273914,24276029,24276478,24278741,24279344,24285840,24285858,24289560,24289923,24294538,24295492,24297247,24297685,24301948,24306927,24309373,24309564,24312913,24314328,24317509,24324792,24326623,24332935,24335192,24337145,24337974,24340831,24342616,24346128,24346285,24348864,24349422,24351291,24355485,24357847,24359560,24359602,24366376,24366442,24368245,24372530,24372583,24377810,24378347,24378767,24379250,24380557,24381055,24387337,24388706,24389137,24389207,24390236,24395671,24398512,24402422,24403251,24403501,24415413,24415441,24422569,24423863,24423928,24429354,24432435,24433082,24442344,24443257,24452282,24454456,24457463,24458845,24464625,24469398,24470238,24472143,24472556,24475217,24477976,24478461,24479546,24481326,24481681,24484606,24489760,24490130,24492834,24498881,24501658,24502362,24502646,24504028,24506032,24507701,24519389,24519767,24522996,24528374,24529552,24532140,24553124,24556685,24556691,24562705,24565757,24566764,24567197,24567396,24569222,24573411,24578176,24581343,24584753,24587872,24591564,24600974,24603131,24603941,24607238,24615043,24619173,24623488,24625110,24625245,24629213,24633894,24639535,24647776,24649147,24655800,24660075,24667084,24667779,24672950,24675476,24675952,24675953,24676784,24677579,24678132,24678242,24681740,24687378,24692579,24695549,24698998,24700448,24702488,24704793,24710307,24711893,24726234,24728577,24729269,24733792,24734899,24742220,24747666,24747838,24748567,24754577,24763230,24764694,24764757,24765210,24770866,24772314,24784001,24789418,24792170,24796624,24797986,24798692,24800916,24800917,24807107,24809779,24817481,24824314,24824628,24827126,24829859,24830819,24832651,24839033,24839250,24847251,24856850,24857120,24857126,24860786,24863809,24870721,24871662,24872733,24882343,24884479,24884718,24884828,24887359,24891455,24891549,24894332,24894343,24894818,24904527,24905675,24906410,24909178,24910535,24913694,24914237,24915755,24916180,24917463,24918820,24928521,24933103,24934793,24938600,24942235,24942640,24944648,24944674,24946155,24946157,24947112,24947414,24951267,24955146,24961674,24962108,24963051,24969692,24969878,24972688,24986639,24987308,24998779,24999498,25001612,25006250,25006670,25007954,25010005,25013433,25017248,25025957,25026298,25036236,25041042,25041116,25042481,25043256,25043748,25047474,25048467,25051360,25053764,25060751,25062114,25066186,25066311,25066507,25067956,25075023,25082516,25086635,25091696,25092866,25099078,25103497,25103822,25104443,25111287,25129345,25132264,25138101,25144364,25146351,25151137,25155055,25159706,25161863,25176351,25177489,25178515,25182961,25186627,25186909,25187270,25191729,25192939,25193512,25194442,25202071,25205036,25216750,25225064,25225577,25227663,25228385,25228651,25231195,25236687,25238946,25243101,25251729,25252691,25253066,25256238,25264941,25273865,25274085,25285241,25286972,25287518,25288723,25294198,25294903,25299420,25300558,25301325,25319390,25320599,25329591,25330149,25331261,25333258,25337234,25337278,25337581,25339023,25341009,25342642,25342917,25348513,25352972,25355019,25355026,25355401,25357043,25360583,25366685,25368521,25371446,25371887,25372568,25372649,25373702,25374583,25376744,25381882,25386809,25394901,25395318,25400221,25400280,25403211,25403427,25406994,25412848,25414026,25415331,25416589,25416788,25417703,25418592,25421723,25426449,25428789,25429655,25434423,25434434,25435542,25445393,25445425,25447091,25447904,25448685,25452441,25460500,25461178,25467110,25467311,25470109,25472498,25472942,25475740,25477366,25479140,25480878,25480944,25482617,25483079,25483082,25483746,25485588,25486192,25486197,25486481,25490378,25490678,25492294,25497410,25502281,25503501,25503966,25504347,25510067,25510853,25520075,25522274,25522926,25526195,25527230,25528020,25528023,25528024,25531258,25531315,25533736,25536299,25536544,25557581,25559914,25560807,25566982,25575445,25579073,25579682,25583261,25586199,25591598,25604794,25605143,25605744,25607646,25609482,25613119,25613194,25614115,25616998,25619829,25619955,25622084,25622547,25622745,25624909,25625638,25628955,25629968,25632310,25633036,25634209,25636233,25636482,25646469,25650659,25652403,25654734,25659039,25665554,25666743,25673085,25673166,25674498,25678442,25678823,25679396,25682074,25683334,25686112,25688741,25689650,25690937,25692405,25695063,25700605,25705321,25711630,25712764,25714301,25716084,25722380,25734415,25735359,25736863,25740706,25746941,25748678,25752562,25755688,25758301,25759620,25762631,25773855,25774336,25777348,25778335,25783183,25784836,25786861,25788227,25788320,25789047,25789811,25794083,25794774,25797244,25800897,25803307,25804384,25805039,25806234,25808098,25811344,25814515,25816289,25818813,25820931,25823331,25823848,25825120,25825688,25825707,25830658,25833210,25833212,25834617,25834950,25835597,25836596,25838159,25838294,25839702,25847929,25847936,25848941,25849179,25850293,25856039,25857409,25859162,25861310,25862863,25863477,25865228,25878326,25879355,25880076,25883215,25884663,25884701,25884734,25885115,25889730,25890200,25893891,25896959,25902740,25905441,25905921,25909142,25909287,25909997,25911348,25918678,25919761,25920394,25923920,25925750,25925845,25927284,25927356,25932169,25932181,25935535,25935583,25936246,25937263,25940428,25943835,25945795,25948675,25951739,25952778,25956309,25958056,25960189,25960719,25960720,25960721,25960722,25961039,25964535,25964547,25969759,25970777,25971130,25971625,25975349,25975955,25981734,25983549,25986046,25986460,25987085,25988596,25989275,25992773,25995421,26003539,26004083,26006067,26010302,26011570,26012643,26014432,26022977,26026075,26026974,26027929,26028963,26029931,26034659,26037256,26041759,26048987,26052229,26057449,26061043,26067930,26071757,26076776,26082817,26082944,26083025,26085381,26085575,26086567,26088128,26092709,26094658,26094681,26100884,26106036,26108708,26109977,26113392,26114234,26118501,26124328,26124332,26125302,26125600,26137147,26137966,26140185,26147747,26150446,26150619,26152113,26156012,26158050,26162908,26163143,26170692,26174937,26180747,26181175,26182991,26183948,26185742,26187060,26195121,26195437,26196251,26199574,26205471,26214710,26219241,26219265,26221963	113705,114480,114610,120435,133430,137215,148500,153432,156491,164831,167000,167780,173325,173870,176807,176943,179617,190020,191170,208900,260350,600013,600183,600185,600814,600936,600982,601387,601593,601728,601772,601912,601937,602667,603089,603129,604040,604124,604289,604370,604373,604378,604986,605365,605422,605724,605819,605882,606504,607585,608413,608665,609309,609337,609351,609416,610355,611416,612555,613399,613984,615514,615784
19	MIM155255	MEDULLOBLASTOMA; MDB	false	51684, 675, 8643	SUFU, BRCA2, PTCH2	1154, 2818, 5400	path:hsa05200, path:hsa05212, path:hsa05217	DOID:10283, DOID:10286, DOID:12336, DOID:1240, DOID:13636, DOID:14227, DOID:14228, DOID:1614, DOID:162, DOID:1749, DOID:1793, DOID:1964, DOID:2144, DOID:225, DOID:2394, DOID:2531, DOID:2871, DOID:289, DOID:3007, DOID:3012, DOID:305, DOID:3114, DOID:3151, DOID:3459, DOID:3571, DOID:3748, DOID:3910, DOID:4, DOID:4074, DOID:4241, DOID:462, DOID:4766, DOID:5654, DOID:6741, DOID:722, DOID:9796	675	1154, 2818, 5400	path:hsa05200, path:hsa05212, path:hsa05217	DOID:10283, DOID:10286, DOID:12336, DOID:1240, DOID:13636, DOID:14227, DOID:14228, DOID:1614, DOID:162, DOID:1749, DOID:1793, DOID:1964, DOID:2144, DOID:225, DOID:2394, DOID:2531, DOID:2871, DOID:289, DOID:3007, DOID:3012, DOID:305, DOID:3114, DOID:3151, DOID:3459, DOID:3571, DOID:3748, DOID:3910, DOID:4, DOID:4074, DOID:4241, DOID:462, DOID:4766, DOID:5654, DOID:6741, DOID:722, DOID:9796	11793480, 11883440, 11927503, 11948477, 12100744, 12114473, 12237897, 12242698, 12440810, 12442273, 12442274, 12442275, 12461697, 12552570, 12677558, 14752193, 15015609, 15041722, 15168169, 15170666, 15319244, 15365993, 15635067, 15733268, 15894703, 15900600, 15936476, 15983021, 15986445, 16168123, 16168130, 16199546, 16261408, 16724273, 16764716, 16769276, 16912212, 16949048, 16998498, 17018160, 17063270, 17113724, 17257844, 17286961, 17333343, 17428325, 17471561, 17497966, 17549625, 17661168, 17767707, 17851763, 17922257, 17945002, 17952592, 17972172, 18036394, 18092194, 18095154, 18098285, 18158280, 18175216, 18204050, 18257128, 18258506, 18285832, 18286383, 18288416, 18327210, 18355772, 18375895, 18393245, 18429825, 18439106, 18523885, 18553220, 18632222, 18642075, 18694767, 18710587, 18752448, 18776644, 18819001, 19012002, 19030985, 19083511, 19200354, 19214744, 19229607, 19232099, 19253839, 19288190, 19370414, 19372713, 19491284, 19617217, 19619314, 19649703, 19656774, 19669600, 19707196, 19737859, 19748364, 19787003, 19843326, 19858402, 19863560, 19877752, 19885732, 19920816, 19949853, 20010525, 20077502, 20104584, 20130978, 20134318, 20135344, 20135345, 20232139, 20234119, 20309627, 20353281, 20368571, 20376556, 20383589, 20396944, 20418484, 20434624, 20458532, 20472656, 20473725, 20513533, 20579331, 20652397, 20694749, 20713847, 20730487, 20733129, 20804917, 20807450, 20877358, 20878485, 20927582, 20972632, 21060860, 21063910, 21084279, 21123638, 21161372, 21190077, 21204799, 21221768, 21222048, 21336636, 21394826, 21427728, 21499684, 21520273, 21591024, 21614564, 21643751, 21653198, 21708937, 21710692, 21733824, 21898151, 21918853, 21918854, 21958427, 21978880, 22034289, 22053997, 22072393, 22113258, 22133571, 22142662, 22228431, 22382806, 22425665, 22476849, 22535016, 22569005, 22579790, 22614657, 22632462, 22666503, 22729394, 22734169, 22739995, 22752604, 22768030, 22829013, 22895246, 23011509, 23050611, 23071527, 23082475, 23110154, 23146383, 23271408, 23320992, 23409019, 23458327, 23469205, 23483928, 23544012, 23615136, 23704879, 23711090, 23767878, 23857704, 23877192, 23918944, 23928241, 23929434, 23935836, 23957571, 23971979, 23975317, 23982256, 24136669, 24140203, 24145348, 24145998, 24153343, 24156927, 24171172, 24217135, 24289229, 24306927, 24312913, 24337145, 24448978, 24477976, 24479546, 24519767, 24529552, 24566764, 24947112, 25099575, 25445393, 25522926	15709182,15712267,15721786,15727246,15728167,15731693,15733268,15734731,15734957,15743497,15744044,15754129,15756275,15766593,15768434,15770521,15781639,15784178,15784831,15796958,15798766,15799620,15820435,15824179,15834240,15858120,15863145,15863663,15868448,15868454,15876480,15879497,15887246,15889636,15894656,15894703,15900600,15908654,15910949,15917310,15918047,15925821,15929079,15930334,15933754,15936476,15937124,15937982,15941968,15942690,15944772,15951958,15951959,15952973,15955237,15955690,15969981,15983021,15986445,15987430,15987451,15987455,15990877,15990899,15993273,15994883,15994932,16003728,16011303,16029503,16030099,16030426,16032702,16033833,16039540,16042582,16049805,16052221,16079000,16084575,16085232,16100940,16111473,16115458,16129371,16140006,16140926,16144895,16145051,16155942,16162645,16168118,16168123,16168130,16170354,16174860,16177181,16188302,16199546,16205630,16206141,16208883,16211554,16218901,16219936,16232001,16234499,16234515,16234517,16236351,16237564,16251802,16256400,16257105,16258097,16261399,16261400,16261408,16271956,16280052,16280055,16283147,16284494,16287077,16310671,16324400,16331614,16341810,16357529,16358615,16361123,16361540,16379543,16379544,16389418,16415210,16417652,16418514,16430946,16434590,16434996,16435074,16446345,16448223,16448746,16450717,16451773,16452249,16455195,16456781,16457692,16464398,16464572,16469160,16484695,16485136,16488803,16489001,16490892,16492929,16507150,16510331,16521688,16527158,16528603,16528604,16528615,16530420,16533778,16537453,16537697,16538216,16539040,16539696,16541310,16541313,16541324,16550498,16551709,16551851,16556071,16563094,16563180,16575876,16582871,16595073,16603649,16619214,16621732,16622123,16632260,16633366,16644204,16648044,16650962,16672066,16683254,16687098,16687415,16705948,16713266,16720823,16724273,16731090,16736282,16736286,16758124,16758466,16760289,16760293,16762046,16764716,16768054,16768547,16769276,16773567,16775990,16777318,16777992,16783967,16793542,16800895,16801631,16804803,16810332,16813884,16818497,16818684,16823163,16825125,16825431,16825437,16826315,16835343,16835750,16846527,16847550,16883537,16888680,16892548,16896052,16905680,16908132,16912188,16912212,16925486,16931905,16945136,16946209,16949048,16950820,16962648,16965326,16967332,16973716,16978908,16980226,16997331,16998496,16998497,16998504,16998791,17010055,17011978,17016428,17016484,17018160,17018785,17018964,17021353,17033622,17033919,17063074,17063270,17063271,17063275,17064299,17066320,17066443,17073572,17079251,17080308,17080309,17096335,17100994,17101782,17102813,17105822,17109443,17113223,17113724,17116942,17119064,17145824,17145825,17148771,17151928,17171685,17174984,17187232,17187672,17196508,17197928,17200668,17203892,17210933,17216544,17217518,17224268,17238429,17243094,17244718,17245541,17250666,17253935,17258685,17260493,17262179,17287723,17288454,17292821,17301269,17307353,17307836,17317184,17318223,17324252,17333338,17333342,17333343,17333477,17334399,17341484,17347129,17351744,17352736,17361546,17372900,17380889,17385188,17396147,17408542,17413421,17413983,17415092,17416765,17416853,17420451,17428320,17428325,17431765,17445839,17466083,17471561,17474872,17483448,17497650,17497966,17498966,17504528,17505880,17508290,17513806,17515904,17526613,17532207,17541742,17549502,17549625,17555911,17562079,17563742,17565157,17570734,17572079,17582599,17592676,17597348,17603881,17613548,17617523,17617928,17623912,17624601,17624602,17625123,17627006,17634833,17634835,17635951,17636421,17636422,17636424,17640379,17640550,17641362,17645981,17657584,17660459,17661168,17661812,17664283,17673443,17686308,17686574,17688236,17697367,17697391,17707537,17718858,17760956,17764113,17766039,17767707,17768402,17804209,17822314,17826769,17850627,17850658,17851763,17885670,17888188,17889711,17896912,17898808,17899372,17901820,17907078,17912887,17914333,17917138,17917139,17920891,17920892,17920894,17922257,17924331,17927890,17928608,17933033,17935274,17940634,17940826,17943237,17945002,17947333,17949280,17950381,17952592,17972171,17972172,17972177,17982490,17999359,18000525,18022591,18026875,18034184,18035669,18036394,18037339,18042939,18055740,18056170,18065738,18071313,18077995,18085035,18086271,18086272,18094411,18094417,18095152,18095154,18095987,18096529,18097771,18158280,18158561,18172190,18172292,18175183,18175216,18180225,18182601,18195327,18196574,18204050,18214034,18256760,18257128,18258506,18264087,18268356,18269736,18269778,18270717,18270812,18275599,18279628,18281469,18281473,18283561,18284688,18286383,18288416,18288683,18296025,18306035,18307534,18312450,18327210,18330024,18330910,18341607,18343512,18349832,18350249,18355772,18369654,18375895,18381935,18384426,18393245,18393977,18402691,18410690,18414782,18418465,18429825,18431501,18431737,18431743,18434071,18439106,18446436,18446624,18447953,18451181,18451254,18458280,18463975,18469443,18471277,18473330,18473729,18483851,18483852,18489799,18491400,18497862,18500671,18501021,18505076,18509731,18513387,18523885,18528753,18542066,18543099,18544032,18544963,18553220,18557994,18559571,18559594,18559613,18567944,18575892,18596026,18596599,18597679,18607349,18627636,18628482,18628483,18630122,18632222,18637200,18640791,18642075,18645608,18647968,18660546,18662409,18663745,18679827,18679829,18682420,18694767,18703817,18704680,18704682,18706089,18710587,18723021,18724707,18752448,18758995,18759107,18765668,18771529,18776644,18779604,18779615,18781154,18783588,18787609,18794105,18794107,18797466,18798010,18800822,18807178,18807268,18819001,18821011,18822852,18830124,18832051,18841336,18842997,18854964,18940471,18941396,18954285,18955455,18957670,18972750,18974064,18979190,18990233,18990759,19000876,19012002,19016350,19016568,19016756,19027287,19030985,19034644,19043619,19047179,19051792,19063692,19064968,19066131,19073510,19075671,19080736,19082709,19087709,19088015,19088722,19092773,19101574,19102642,19105530,19109779,19109796,19117025,19127556,19139771,19141781,19147119,19153073,19156836,19174581,19176458,19179552,19189213,19190165,19197335,19200354,19210013,19214744,19219540,19229607,19232099,19238535,19241424,19260742,19263514,19264984,19274769,19276285,19287957,19288190,19298662,19303847,19305427,19307946,19320659,19329713,19333784,19336551,19336573,19352458,19362586,19362816,19366906,19369211,19369417,19370414,19372713,19377795,19383352,19383375,19383379,19383810,19393826,19427229,19434886,19434892,19440148,19442290,19460581,19469648,19491284,19491894,19499246,19514656,19517271,19519584,19523210,19536649,19540122,19541683,19543528,19549413,19564533,19567506,19582179,19584259,19584580,19589159,19593673,19597986,19606053,19609323,19609668,19617217,19619314,19620486,19622517,19629752,19636701,19644536,19649703,19649760,19656164,19656774,19661091,19661094,19666246,19669874,19671030,19671842,19698031,19703879,19704162,19707196,19707334,19708850,19709076,19713245,19714488,19724277,19725991,19725993,19728758,19737859,19744918,19745748,19748364,19763692,19763884,19770520,19777765,19787003,19789974,19795481,19796187,19802015,19802692,19803908,19803943,19805903,19808958,19810696,19826425,19841585,19843326,19847796,19851859,19851887,19858367,19858402,19860666,19863560,19876733,19877382,19877752,19885732,19887619,19898224,19899408,19903338,19920816,19921428,19930416,19939726,19941162,19944633,19945279,19949853,19950226,19960244,19967274,19996028,20002453,20003265,20008842,20010525,20014426,20017885,20030654,20033769,20041885,20046159,20049735,20051372,20056647,20068070,20077502,20090358,20099499,20101300,20104584,20119729,20122277,20127002,20127978,20130978,20134318,20135344,20135345,20146796,20149041,20151322,20151938,20162864,20167696,20174566,20180951,20193984,20201734,20202217,20204502,20206018,20206335,20213081,20215541,20221693,20222793,20222999,20223002,20223009,20223018,20230646,20232139,20234119,20234365,20234394,20299317,20299982,20301425,20306497,20309627,20346647,20349280,20352487,20353281,20359158,20361264,20368571,20376556,20376879,20377375,20380699,20383589,20385443,20396944,20399636,20400477,20406170,20411323,20412113,20418484,20422428,20423983,20427433,20428820,20428881,20429623,20436502,20439215,20443055,20451485,20452659,20453858,20455026,20459590,20459916,20461453,20472656,20472659,20473725,20482762,20490651,20502973,20507642,20512659,20513533,20535403,20537530,20541936,20542480,20543987,20565864,20567624,20567915,20568893,20570322,20572584,20576095,20577821,20579331,20582465,20587410,20596889,20597917,20609467,20614009,20614180,20617377,20623332,20625126,20625817,20632086,20632911,20637093,20638925,20652397,20652400,20653694,20664703,20676756,20683152,20690207,20694749,20697526,20711702,20713847,20721735,20721747,20721749,20721750,20722133,20722467,20729832,20729858,20730485,20733460,20735817,20798986,20804917,20807450,20809358,20810374,20812602,20815029,20816575,20845796,20848107,20852946,20858716,20871615,20872766,20876346,20877337,20877358,20878484,20890790,20919953,20921021,20921464,20924075,20927582,20937646,20942901,20944121,20948822,20950396,20953429,20956982,20960228,20972632,20978178,20979543,20980697,21034216,21042765,21049069,21055990,21060860,21063910,21079137,21084279,21092294,21098759,21114847,21117951,21118973,21119070,21123097,21123638,21125072,21127985,21134653,21140206,21147766,21148102,21149333,21149701,21156238,21161372,21165770,21166701,21169536,21183737,21190077,21203900,21204612,21204799,21207249,21219598,21221768,21222048,21233401,21244692,21264845,21271559,21276604,21276786,21285145,21285147,21285148,21285156,21285249,21286804,21305653,21306899,21315704,21318382,21327469,21327470,21331759,21336636,21337561,21339094,21356067,21360002,21365267,21365619,21373873,21378390,21383541,21388048,21391735,21393566,21394499,21394826,21404118,21404276,21409391,21414716,21424107,21425892,21427728,21431873,21441901,21444874,21445571,21455666,21455897,21461994,21461995,21463514,21465317,21466675,21484799,21487411,21499684,21509758,21514447,21517277,21520273,21523855,21533530,21541702,21556249,21557222,21562711,21565612,21569354,21576230,21591024,21593217,21598239,21600381,21601571,21604016,21612928,21614564,21618343,21618645,21637299,21637503,21637635,21643751,21653198,21654687,21656744,21661378,21665305,21670699,21671020,21673012,21673951,21691706,21706030,21708019,21708937,21710692,21717445,21718592,21719596,21723046,21725594,21727289,21731065,21733824,21735045,21735691,21741379,21745498,21751003,21761160,21761396,21762248,21774837,21778580,21787400,21789034,21819606,21829373,21835029,21847643,21850394,21853936,21858416,21862407,21865136,21870267,21875255,21875844,21895635,21896163,21898151,21900106,21901790,21910159,21913063,21913181,21916573,21918853,21918854,21932393,21934105,21935911,21939546,21947752,21954546,21958427,21960690,21969203,21978880,21980511,21984204,21989022,21989927,21990146,21996371,21996731,22002566,22009639,22010008,22016143,22017761,22019631,22025145,22034289,22042950,22044372,22044689,22052327,22053997,22072316,22072393,22076253,22077663,22084640,22085629,22098958,22110403,22112320,22113258,22114986,22124624,22127115,22135240,22139894,22142662,22144499,22147742,22157293,22157755,22158906,22179631,22185575,22187038,22187435,22193408,22194698,22212556,22217331,22217648,22218795,22218796,22226069,22228431,22228432,22240989,22252577,22263793,22264603,22270937,22274317,22275985,22276005,22279619,22293751,22295308,22297469,22311583,22312502,22314128,22331464,22331715,22335919,22339411,22340495,22348646,22351618,22356477,22357538,22359284,22370324,22370629,22382806,22383991,22392492,22395474,22399190,22401137,22405187,22415235,22425665,22429936,22430266,22434244,22441895,22443171,22443199,22454054,22460208,22471976,22473970,22476429,22476849,22477030,22493152,22504672,22507745,22513257,22514011,22520950,22522501,22525576,22525577,22527099,22527108,22535016,22544547,22544576,22556274,22562176,22564871,22576213,22579622,22580995,22591913,22614657,22629260,22632462,22638769,22645136,22655046,22655123,22666503,22669161,22670560,22678057,22682623,22683426,22684231,22691290,22691413,22692731,22693372,22706203,22711610,22713736,22725699,22729278,22729394,22729890,22734169,22736197,22737080,22739995,22740003,22744338,22752289,22752604,22753590,22762150,22765268,22767328,22768030,22778154,22788243,22788971,22789542,22791366,22798144,22811390,22829013,22838957,22843497,22846737,22846738,22848303,22851211,22864640,22866093,22872799,22874498,22875640,22889855,22895246,22895247,22906755,22911665,22920209,22920212,22920215,22931039,22933969,22934728,22968923,22970155,22977638,22981675,22982855,22983061,23009828,23011509,23021409,23034506,23035815,23037493,23050611,23055523,23055798,23066998,23071261,23071527,23074406,23082475,23091540,23096355,23108138,23109704,23110154,23113073,23116406,23117857,23126058,23131904,23146216,23146383,23161755,23164213,23165859,23165893,23171949,23184082,23184400,23203849,23215809,23216834,23218476,23231005,23232912,23233716,23242612,23267305,23269995,23271408,23284877,23289006,23292077,23292943,23300341,23300655,23302520,23318652,23320992,23328489,23341105,23342520,23354368,23354980,23359482,23362014,23364677,23370825,23371468,23383274,23391663,23397024,23409019,23409121,23412797,23425944,23435420,23448362,23448497,23456555,23458327,23464690,23464700,23469205,23471749,23483928,23501099,23504064,23508778,23517070,23517234,23519070,23536562,23536787,23539753,23544012,23544013,23552812,23552954,23567481,23576707,23584710,23585894,23586058,23593081,23607692,23609471,23618579,23620175,23621881,23628597,23633455,23650262,23657012,23665934,23666105,23667202,23673076,23678008,23695190,23704879,23704984,23706288,23711090,23720450,23740344,23747889,23747895,23754181,23754601,23755158,23762568,23763326,23767878,23770079,23772696,23776363,23779253,23787919,23800003,23803109,23806170,23810788,23812457,23813303,23815011,23819404,23824362,23824750,23833673,23837641,23840564,23842040,23849371,23853209,23855721,23857704,23861764,23867111,23870334,23872790,23877192,23881989,23886119,23911796,23918944,23929434,23935068,23935381,23935836,23940062,23941127,23958087,23961350,23966166,23966579,23967281,23971979,23973728,23974388,23975317,23977390,23980083,23996866,24004841,24010542,24013928,24021253,24027083,24036693,24040396,24042365,24045978,24052750,24062981,24081944,24085845,24094589,24096176,24104964,24113619,24114282,24116874,24117034,24123194,24125968,24127632,24129347,24129975,24131971,24131974,24131978,24136669,24136930,24137399,24140203,24141787,24145348,24151509,24152366,24152768,24153343,24153426,24155753,24155760,24156927,24166281,24171172,24172832,24176670,24177987,24188377,24210700,24210736,24212087,24217135,24237098,24249303,24249359,24252502,24253485,24265860,24268650,24273914,24281179,24285840,24285858,24289229,24289560,24294538,24297247,24297685,24306927,24312913,24323938,24325915,24332935,24337145,24337974,24340831,24346285,24348212,24355485,24359602,24365633,24366376,24366442,24372583,24387337,24389137,24389207,24390236,24395671,24415413,24415441,24423863,24429354,24432435,24448238,24454456,24457463,24470074,24472143,24475217,24477976,24479546,24481681,24484606,24485656,24489760,24492834,24502646,24504028,24519389,24519767,24522996,24528374,24529552,24556691,24556926,24566764,24578176,24581343,24583581,24587872,24603941,24604328,24607238,24615332,24622079,24623488,24625245,24641409,24655800,24667084,24675953,24676784,24678132,24687378,24698998,24700448,24702488,24711893,24728577,24742220,24754577,24764694,24764757,24772314,24784001,24784491,24789418,24796624,24807107,24811890,24817641,24824029,24824314,24827126,24830819,24835992,24839250,24857126,24870022,24870721,24881167,24882343,24884479,24884828,24887359,24890143,24891549,24894332,24894343,24894818,24906410,24917463,24934793,24938600,24942235,24944648,24946157,24949998,24951267,24955146,24961674,24963051,24974076,24986639,24989076,24998779,24999498,25001612,25007954,25013433,25032037,25036236,25041116,25043256,25047474,25051360,25053764,25060751,25062114,25066507,25082516,25086635,25099575,25103822,25111659,25112434,25138101,25146351,25151137,25154392,25154786,25176351,25178515,25186627,25187270,25191729,25192939,25193512,25225577,25231195,25236480,25236687,25238946,25243101,25249812,25251729,25256238,25274085,25282148,25286972,25287518,25288723,25304112,25320599,25330149,25337581,25339023,25341009,25342642,25342917,25348513,25348552,25354554,25355026,25357043,25366685,25368521,25371446,25371887,25372365,25372568,25373702,25381882,25382762,25395318,25403211,25415740,25428789,25434423,25434434,25436004,25447091,25447315,25452441,25467311,25470109,25472498,25472942,25479140,25480878,25486196,25490378,25490678,25497410,25502281,25504347,25511378,25522274,25522926,25526195,25527230,25529982,25533736,25533971,25557581,25559914,25566982,25575445,25579073,25579682,25583476,25586199,25591598,25604794,25605744,25609482,25619955,25622547,25622745,25624909,25628955,25632310,25646469,25652403,25666348,25666743,25671134,25673166,25674498,25678442,25682074,25683334,25690937,25692405,25714301,25716084,25734415,25735359,25736863,25746941,25758301,25759620,25777348,25778335,25786861,25788227,25789811,25794083,25794774,25798252,25798433,25808098,25816289,25820931,25823331,25830658,25833210,25833212,25836596,25838159,25838294,25838448,25847929,25848941,25849179,25849366,25850293,25856039,25857409,25859162,25861310,25863477,25865228,25876666,25879355,25883215,25884701,25885115,25893891,25896959,25905921,25909142,25909287,25918678,25919761,25920394,25925750,25925845,25927284,25927356,25932169,25935583,25936246,25940428,25943835,25948675,25960189,25960719,25960720,25960721,25960722,25964535,25971130,25971625,25975349,25975955,25983549,26006067,26010302,26014432,26022977,26025266,26026974,26041759,26048987,26052229,26082817,26082944,26083025,26085381,26086567,26094658,26094681,26099045,26108708,26109977,26137147,26150446,26150619,26163143,26170692,26181175,26182300,26182991,26183948,26187060,26195121,26199574,26202431,26217607,26219241,26219265,26221963	113705,114480,120435,137215,151623,153432,167000,168461,173870,176807,176943,179617,191170,208900,260350,261540,600185,600675,600936,600982,601285,601387,601593,601728,601937,604289,604370,604373,605333,605365,605422,605535,605724,605882,607174,608486,608574,609351,610355,610832,611416,612555,613347,613348,613399,613984
20	MIM181500	SCHIZOPHRENIA; SCZD	false	1116, 1312, 1610, 1814, 207, 23780, 267012, 27184, 27185, 3356, 4524, 55366, 65078, 6854, 80832, 84062	CHI3L1, COMT, DAO, DRD3, AKT1, APOL2, DAOA, DISC2, DISC1, HTR2A, MTHFR, LGR4, RTN4R, SYN2, APOL4, DTNBP1	1793, 2156, 2159, 2736, 3847, 652, 654	path:hsa00330, path:hsa00350, path:hsa00472, path:hsa01100, path:hsa04012, path:hsa04062, path:hsa04080, path:hsa04146, path:hsa04150, path:hsa04210, path:hsa04370, path:hsa04380, path:hsa04510, path:hsa04530, path:hsa04540, path:hsa04620, path:hsa04630, path:hsa04660, path:hsa04662, path:hsa04664, path:hsa04666, path:hsa04722, path:hsa04725, path:hsa04910, path:hsa04914, path:hsa04920, path:hsa04973, path:hsa05142, path:hsa05145, path:hsa05152, path:hsa05160, path:hsa05162, path:hsa05164, path:hsa05166, path:hsa05200, path:hsa05210, path:hsa05211, path:hsa05212, path:hsa05213, path:hsa05214, path:hsa05215, path:hsa05218, path:hsa05220, path:hsa05221, path:hsa05222, path:hsa05223	DOID:10008, DOID:10132, DOID:10159, DOID:10241, DOID:10283, DOID:10286, DOID:104, DOID:1040, DOID:10534, DOID:1059, DOID:10591, DOID:10652, DOID:1070, DOID:1074, DOID:10763, DOID:10825, DOID:1089, DOID:10923, DOID:10933, DOID:1094, DOID:1104, DOID:11054, DOID:1115, DOID:11257, DOID:11335, DOID:11476, DOID:11512, DOID:11612, DOID:11946, DOID:1208, DOID:12129, DOID:12231, DOID:12300, DOID:12306, DOID:12336, DOID:1240, DOID:12603, DOID:12684, DOID:12704, DOID:12849, DOID:12858, DOID:1287, DOID:1290, DOID:12921, DOID:13099, DOID:13234, DOID:1324, DOID:13377, DOID:13544, DOID:13550, DOID:13641, DOID:14250, DOID:14330, DOID:14734, DOID:150, DOID:1596, DOID:162, DOID:1686, DOID:1749, DOID:1793, DOID:1826, DOID:1876, DOID:1909, DOID:1920, DOID:1921, DOID:1936, DOID:1993, DOID:1994, DOID:2042, DOID:2049, DOID:2126, DOID:2144, DOID:219, DOID:2288, DOID:235, DOID:2370, DOID:2452, DOID:2468, DOID:2627, DOID:2841, DOID:2869, DOID:2871, DOID:2893, DOID:2985, DOID:2988, DOID:299, DOID:3007, DOID:305, DOID:3068, DOID:3069, DOID:3070, DOID:3124, DOID:3192, DOID:321, DOID:3247, DOID:3310, DOID:3312, DOID:3347, DOID:3363, DOID:3371, DOID:3376, DOID:3393, DOID:341, DOID:3455, DOID:3459, DOID:3521, DOID:353, DOID:3565, DOID:3594, DOID:3702, DOID:3744, DOID:3748, DOID:3905, DOID:4, DOID:4074, DOID:418, DOID:4195, DOID:4241, DOID:4361, DOID:4363, DOID:4450, DOID:4478, DOID:462, DOID:4676, DOID:4766, DOID:4844, DOID:4905, DOID:4964, DOID:5041, DOID:5082, DOID:514, DOID:5223, DOID:5418, DOID:5419, DOID:5517, DOID:557, DOID:5654, DOID:5679, DOID:5783, DOID:594, DOID:619, DOID:6364, DOID:6457, DOID:657, DOID:6713, DOID:674, DOID:684, DOID:688, DOID:7148, DOID:722, DOID:759, DOID:783, DOID:784, DOID:8045, DOID:8090, DOID:8449, DOID:8453, DOID:848, DOID:8544, DOID:8552, DOID:8567, DOID:8577, DOID:8584, DOID:866, DOID:8689, DOID:8692, DOID:8947, DOID:9119, DOID:9148, DOID:9253, DOID:9279, DOID:9351, DOID:9352, DOID:9538, DOID:9778, DOID:9952, DOID:9970, DOID:9976	207	2156, 2159, 3847	path:hsa04012, path:hsa04062, path:hsa04150, path:hsa04210, path:hsa04370, path:hsa04380, path:hsa04510, path:hsa04530, path:hsa04540, path:hsa04620, path:hsa04630, path:hsa04660, path:hsa04662, path:hsa04664, path:hsa04666, path:hsa04722, path:hsa04725, path:hsa04910, path:hsa04914, path:hsa04920, path:hsa04973, path:hsa05142, path:hsa05145, path:hsa05152, path:hsa05160, path:hsa05162, path:hsa05164, path:hsa05166, path:hsa05200, path:hsa05210, path:hsa05211, path:hsa05212, path:hsa05213, path:hsa05214, path:hsa05215, path:hsa05218, path:hsa05220, path:hsa05221, path:hsa05222, path:hsa05223	DOID:10008, DOID:10283, DOID:10286, DOID:104, DOID:1040, DOID:10534, DOID:10763, DOID:1104, DOID:11054, DOID:11612, DOID:12231, DOID:12300, DOID:12306, DOID:12336, DOID:1240, DOID:12684, DOID:12704, DOID:12858, DOID:1324, DOID:162, DOID:1749, DOID:1793, DOID:1909, DOID:1936, DOID:1993, DOID:1994, DOID:2126, DOID:2144, DOID:219, DOID:2288, DOID:235, DOID:2468, DOID:2627, DOID:2871, DOID:299, DOID:3007, DOID:305, DOID:3068, DOID:3069, DOID:3070, DOID:3124, DOID:3192, DOID:321, DOID:3247, DOID:3347, DOID:3376, DOID:3459, DOID:353, DOID:3565, DOID:3702, DOID:3744, DOID:3748, DOID:3905, DOID:4, DOID:4074, DOID:418, DOID:4195, DOID:4241, DOID:4361, DOID:4363, DOID:4450, DOID:462, DOID:4766, DOID:4905, DOID:5041, DOID:514, DOID:5419, DOID:5654, DOID:6457, DOID:657, DOID:684, DOID:7148, DOID:722, DOID:759, DOID:8045, DOID:8552, DOID:8567, DOID:8584, DOID:9119, DOID:9148, DOID:9253, DOID:9352, DOID:9538, DOID:9970	12244302, 12244303, 14504192, 14555515, 14612949, 15004488, 15388245, 15510613, 15806160, 15868433, 15987444, 16077979, 16097444, 16134079, 16142442, 16537497, 16777985, 16951146, 17018638, 17077994, 17119067, 17151928, 17260091, 17299206, 17476281, 17507616, 17562079, 17565739, 17584018, 17612563, 17687643, 17892507, 17914096, 17927847, 17935714, 18087195, 18095031, 18157633, 18174236, 18184439, 18317451, 18498051, 18519679, 18625725, 18632656, 18669903, 18708404, 18838536, 18842997, 19110052, 19239323, 19240236, 19336565, 19383894, 19389261, 19418217, 19551860, 19557016, 19646290, 19655166, 19707223, 19759169, 19787271, 19838916, 19882362, 19885596, 19954067, 20030812, 20030877, 20037207, 20093341, 20102399, 20130981, 20135343, 20143151, 20150638, 20157733, 20228224, 20371218, 20383191, 20389136, 20417028, 20458733, 20464630, 20467892, 20471940, 20591221, 20592362, 20628863, 20878621, 21052845, 21078168, 21090237, 21113649, 21168265, 21294052, 21425136, 21438753, 21461582, 21487020, 21625954, 21680733, 21828040, 21875371, 21881167, 21898113, 21934341, 21934681, 21974969, 22021428, 22117074, 22124994, 22192357, 22199302, 22270359, 22297695, 22335196, 22373582, 22430898, 22488590, 22494103, 22799374, 22842582, 22875023, 22896661, 22901194, 23039364, 23056029, 23155246, 23217001, 23227243, 23237847, 23389849, 23393023, 23546450, 23711387, 23786162, 23888070, 23904143, 23918300, 23991038, 24078451, 24130171, 24146281, 24175799, 24376685, 24469056, 24522376, 24630930, 24692179, 24903376, 25074979, 25075036, 25078601, 25217320	10419456,10503880,10519398,10548311,10755383,10766427,10811509,10854207,10963624,11094304,11142424,11401913,11434504,11535251,11556837,11559542,11577006,11606384,11706521,11747348,11759174,11773866,11803463,11857399,11955795,12036913,12052257,12068001,12415427,12430180,12473175,12517790,12517798,12538508,12542972,12554767,12602902,12602921,12631397,12709419,12727796,12755597,12761490,12888106,12972603,14500370,14504192,14520706,14572159,14575568,14608109,14612555,14634505,14637391,14680486,14683420,14715431,14734703,14744739,14973091,15004488,15010821,15010895,15031283,15057823,15089093,15110890,15111770,15150439,15199113,15237001,15254334,15285606,15288375,15312365,15377160,15377841,15382051,15386537,15388245,15455371,15504738,15510613,15538046,15598763,15661801,15734954,15735051,15736423,15784178,15837541,15868433,15901995,15902326,15927833,15941966,15987428,15987444,16077979,16081510,16088978,16097444,16103451,16113052,16134079,16142378,16142442,16191465,16365030,16417624,16475806,16537497,16571873,16596327,16608396,16618711,16619268,16630166,16672066,16682946,16711509,16712992,16713266,16715132,16777985,16782806,16808847,16850246,16896040,16969494,16984917,16985022,17000685,17018638,17047485,17050554,17063264,17069650,17077994,17105984,17151928,17180579,17201138,17210696,17213801,17217814,17260091,17275205,17295924,17311260,17372239,17372271,17385677,17429315,17453338,17460049,17476281,17483319,17507616,17513611,17548676,17562079,17573062,17575221,17581305,17582757,17584018,17588204,17595805,17627014,17649772,17689241,17706260,17896178,17942395,17951403,17964424,17980711,18031796,18037339,18043801,18064318,18095031,18174236,18192686,18194538,18204969,18219562,18340529,18351453,18353613,18379081,18413665,18424824,18454161,18454859,18474266,18498051,18498133,18502016,18561256,18632656,18669903,18676830,18700973,18701476,18708404,18714561,18798070,18820009,18842997,19010915,19071013,19074205,19074894,19075277,19082494,19123462,19198599,19240236,19250193,19258413,19308726,19324870,19336565,19360465,19383894,19389261,19415745,19418217,19424794,19432218,19437115,19514368,19551860,19557016,19605895,19646290,19706843,19707223,19718449,19759169,19766132,19821069,19825827,19838916,19846961,19863350,19885596,19908331,19946330,19954067,20003265,20030812,20037207,20045338,20099199,20102399,20130981,20135343,20143151,20145118,20145538,20150638,20169162,20180013,20204402,20228224,20306497,20331623,20371218,20417243,20424120,20435547,20457246,20464630,20471474,20471940,20482226,20551062,20591221,20596647,20600213,20617378,20628863,20638924,20670164,20688159,20820980,20864510,20878621,21050850,21052845,21090237,21092186,21093891,21105050,21113649,21124076,21129090,21139583,21161404,21191472,21242970,21297943,21425136,21425139,21438753,21461582,21475466,21475826,21494847,21512767,21519185,21532616,21567099,21610218,21614488,21617917,21625954,21629268,21680733,21716904,21792634,21822552,21860737,21866546,21875371,21890461,21898113,21911195,21915327,21934341,21974969,22053698,22056386,22086855,22124994,22134752,22177840,22180571,22199302,22210241,22266866,22289780,22291746,22297695,22328489,22371529,22373582,22418777,22420943,22430898,22460814,22464883,22492237,22505016,22515117,22538770,22608806,22665067,22669161,22705004,22722202,22776333,22799365,22799374,22799881,22809628,22840369,22842582,22866165,22874552,22896661,22901194,22932669,22938585,23000097,23039364,23056029,23085752,23155246,23184229,23200933,23208102,23217001,23222814,23237847,23293768,23296054,23305873,23317280,23393023,23452621,23464484,23475563,23478237,23553037,23631762,23664145,23675882,23696831,23734165,23803051,23869875,23874830,23884447,23888070,23919516,23929892,23971979,23981902,24014089,24023349,24078451,24088818,24096006,24096568,24130171,24146281,24155029,24175799,24216289,24223609,24229379,24240088,24274352,24307619,24312699,24335962,24343288,24346768,24399973,24423835,24460628,24463007,24469394,24477975,24481326,24498881,2450649,24508104,24520381,24524627,24563328,24608573,24628780,24629213,24634376,24639841,24655548,24658544,24777122,24838891,24912489,24945727,24947113,24954506,24973876,25009010,25013436,25062088,25074979,25075036,25078601,25081713,25108739,25159108,25167778,25185240,25217320,25230890,25233414,25270516,25318348,25323936,25366783,25389442,25407338,25424858,25458605,25506474,25511377,25559359,25566964,25604861,25648260,25661724,25702787,25765679,25798836,25801246,25803740,25816324,25831047,25853295,25862854,25869796,25882604,25888249,25891082,25966173,25975820,25993174,26014925,26051240,26079660,26081619,26090795,26095694,26123186,26163632,26170662,26196250,26202054,26206423,26218645,26221378,6343177,9091339,9407957,9520460,9605753,9855007	114480,116806,121360,147440,151385,153619,158350,164011,164730,164740,164910,167000,168600,171834,176885,190180,600448,600778,601288,601728,602642,602681,602967,603258,604990,605213,605533,606203,606561,607174,611223,612473,613760
